# Supplementary material for: 4,4′-Diazenediyldipyridinium 4-(4-pyridyldiazen­yl)pyridinium octa­cyanidotungstate(V) dihydrate
Source: Acta Crystallogr Sect E Struct Rep Online. 2009 Aug 8;65(Pt 9):m1031–2. doi: 10.1107/S1600536809030153 (PMC2969948; doi:10.1107/S1600536809030153)
Supplement: Supplementary file 1 [file e-65-m1031-sup1.cif]

##############################################################################
###                                                                        ###
###        Electronic paper (Acta Crystallographica Section E)             ###
###                                                                        ###
##############################################################################
#                                                                            #
# This CIF contains the data in a paper accepted for publication in Acta     #
# Crystallographica Section E. It conforms to the requirements of Notes      #
# for Authors for Section E, and has been peer reviewed under the auspices   #
# of the IUCr Commission on Journals.                                        #
#                                                                            #
# Full details of the Crystallographic Information File format               #
# are given in the paper "The Crystallographic Information File (CIF):       #
# a New Standard Archive File for Crystallography" by S. R. Hall, F. H.      #
# Allen and I. D. Brown [Acta Cryst. (1991), A47, 655-685].                  #
#                                                                            #
# The current version of the core CIF dictionary is obtainable from          #
# ftp://ftp.iucr.org/pub/cif_core.dic. The current version number is 2.4.    #
#                                                                            #
# Software is freely available for graphical display of the structure(s) in  #
# this CIF.  For information consult the CIF home page http://www.iucr.org/  #
# cif/home.html                                                              #
#                                                                            #
# This file may be used for bona fide research purposes within the           #
# scientific community so long as proper attribution is given to the journal # 
# article from which it was obtained.                                        #
#                                                                            #
##############################################################################
                                             
data_I
_audit_creation_method     SHELXL-97
_chemical_name_systematic
;
4,4'-Diazenediyldipyridinium 4-(4-pyridyldiazenyl)pyridinium
octacyanidotungstate(V) dihydrate
;
_chemical_name_common     ?
_chemical_formula_moiety     'C10 H10 N4 2+, C10 H9 N4 +, C8 N8 W 3-, 2(H2 O)'
_chemical_formula_sum     'C28 H23 N16 O2 W'
_chemical_formula_iupac     '(C10 H10 N4) (C10 H9 N4) [W (C N)8], 2H2 O'
_chemical_formula_weight     799.46
_chemical_melting_point     ?
_symmetry_cell_setting     'orthorhombic'
_symmetry_space_group_name_H-M     'P 21 21 21'
_symmetry_space_group_name_Hall     'P 2ac 2ab'
loop_
    _symmetry_equiv_pos_as_xyz
    'x, y, z'
    '-x+1/2, -y, z+1/2'
    '-x, y+1/2, -z+1/2'
    'x+1/2, -y+1/2, -z'
_cell_length_a     12.7310(16)
_cell_length_b     16.499(2)
_cell_length_c     30.704(4)
_cell_angle_alpha     90.00
_cell_angle_beta     90.00
_cell_angle_gamma     90.00
_cell_volume     6449.3(14)
_cell_formula_units_Z     8
_cell_measurement_reflns_used     3042
_cell_measurement_theta_min     2.41
_cell_measurement_theta_max     23.31
_cell_measurement_temperature     291(2)
_exptl_crystal_description     pale
_exptl_crystal_colour     yellow
_exptl_crystal_size_max     0.28
_exptl_crystal_size_mid     0.22
_exptl_crystal_size_min     0.20
_exptl_crystal_density_diffrn     1.647
_exptl_crystal_density_meas     ?
_exptl_crystal_density_method     'not measured'
_exptl_crystal_F_000     3144
_exptl_absorpt_coefficient_mu     3.636
_exptl_absorpt_correction_type     multi-scan
_exptl_absorpt_process_details     '(SADABS; Bruker, 2004)'
_exptl_absorpt_correction_T_min     0.391
_exptl_absorpt_correction_T_max     0.483
_exptl_special_details
;
;
_diffrn_ambient_temperature     291(2)
_diffrn_radiation_type     MoK\a
_diffrn_radiation_wavelength     0.71073
_diffrn_radiation_source     'fine-focus sealed tube'
_diffrn_radiation_monochromator     graphite
_diffrn_measurement_device_type     'Bruker SMART APEX'
_diffrn_measurement_method     '\f and \w'
_diffrn_detector_area_resol_mean     ?
_diffrn_reflns_number     39717
_diffrn_reflns_av_R_equivalents     0.0484
_diffrn_reflns_av_sigmaI/netI     0.0680
_diffrn_reflns_theta_min     1.33
_diffrn_reflns_theta_max     26.00
_diffrn_reflns_theta_full     26.00
_diffrn_measured_fraction_theta_max     0.994
_diffrn_measured_fraction_theta_full     0.994
_diffrn_reflns_limit_h_min     -15
_diffrn_reflns_limit_h_max     15
_diffrn_reflns_limit_k_min     -20
_diffrn_reflns_limit_k_max     16
_diffrn_reflns_limit_l_min     -25
_diffrn_reflns_limit_l_max     37
_diffrn_standards_number     ?
_diffrn_standards_interval_count     ?
_diffrn_standards_interval_time     ?
_diffrn_standards_decay_%     ?
_refine_special_details
;
Refinement of <i>F</i>^2^ against ALL reflections. The weighted <i>R</i>-factor
<i>wR</i> and goodness of fit <i>S</i> are based on <i>F</i>^2^, conventional
<i>R</i>-factors <i>R</i> are based on <i>F</i>, with <i>F</i> set to zero for
negative <i>F</i>^2^. The threshold expression of <i>F</i>^2^ >
\s(<i>F</i>^2^) is used only for calculating <i>R</i>-factors(gt) <i>etc</i>.
and is not relevant to the choice of reflections for refinement.
<i>R</i>-factors based on <i>F</i>^2^ are statistically about twice as large
as those based on <i>F</i>, and <i>R</i>- factors based on ALL data will be
even larger.
;
_reflns_number_total     12501
_reflns_number_gt     8553
_reflns_threshold_expression     I>2\s(I)
_refine_ls_structure_factor_coef     Fsqd
_refine_ls_matrix_type     full
_refine_ls_R_factor_all     0.0691
_refine_ls_R_factor_gt     0.0468
_refine_ls_wR_factor_gt     0.0977
_refine_ls_wR_factor_ref     0.1021
_refine_ls_goodness_of_fit_ref     1.028
_refine_ls_restrained_S_all     1.028
_refine_ls_number_reflns     12501
_refine_ls_number_parameters     847
_refine_ls_number_restraints     0
_refine_ls_hydrogen_treatment     constr
_refine_ls_weighting_scheme     calc
_refine_ls_weighting_details
                   'calc w=1/[\s^2^(Fo^2^)+(0.05P)^2^] where P=(Fo^2^+2Fc^2^)/3'
_atom_sites_solution_hydrogens     geom
_atom_sites_solution_primary     direct
_atom_sites_solution_secondary     difmap
_refine_ls_shift/su_max     0.000
_refine_ls_shift/su_mean     0.000
_refine_diff_density_max     1.345
_refine_diff_density_min     -1.706
_refine_ls_extinction_method     none
_refine_ls_extinction_coef     ?
_refine_ls_abs_structure_details     'Flack (1983), 5514 Friedel pairs'
_refine_ls_abs_structure_Flack     0.045(10)
loop_
    _atom_type_symbol
    _atom_type_description
    _atom_type_scat_dispersion_real
    _atom_type_scat_dispersion_imag
    _atom_type_scat_source
    'C' 'C' 0.0033 0.0016
                         'International Tables Vol C Tables 4.2.6.8 and 6.1.1.4'
    'H' 'H' 0.0000 0.0000
                         'International Tables Vol C Tables 4.2.6.8 and 6.1.1.4'
    'N' 'N' 0.0061 0.0033
                         'International Tables Vol C Tables 4.2.6.8 and 6.1.1.4'
    'O' 'O' 0.0106 0.0060
                         'International Tables Vol C Tables 4.2.6.8 and 6.1.1.4'
    'W' 'W' -0.8490 6.8722
                         'International Tables Vol C Tables 4.2.6.8 and 6.1.1.4'
_computing_data_collection     'SMART (Bruker, 2004)'
_computing_cell_refinement     'SAINT (Bruker, 2004)'
_computing_data_reduction     'SAINT (Bruker, 2004)'
_computing_structure_solution     'SHELXS97 (Sheldrick, 2008)'
_computing_structure_refinement     'SHELXL97 (Sheldrick, 2008)'
_computing_molecular_graphics
                     'SHELXTL (Sheldrick, 2008) and DIAMOND (Brandenburg, 2006)'
_computing_publication_material     'SHELXL97 (Sheldrick, 2008)'
loop_
    _atom_site_type_symbol
    _atom_site_label
    _atom_site_fract_x
    _atom_site_fract_y
    _atom_site_fract_z
    _atom_site_U_iso_or_equiv
    _atom_site_adp_type
    _atom_site_calc_flag
    _atom_site_refinement_flags
    _atom_site_occupancy
    _atom_site_disorder_assembly
    _atom_site_disorder_group
    C C1 0.6378(6) 0.5473(4) 0.1970(3) 0.0297(18) Uani d . 1 . .
    C C2 0.8138(6) 0.6063(5) 0.2335(3) 0.0313(18) Uani d . 1 . .
    C C3 0.6200(5) 0.5979(5) 0.2747(3) 0.0336(19) Uani d . 1 . .
    C C4 0.7952(5) 0.5479(5) 0.3113(3) 0.0342(19) Uani d . 1 . .
    C C5 0.6367(6) 0.4511(5) 0.3072(3) 0.038(2) Uani d . 1 . .
    C C6 0.8309(6) 0.4089(5) 0.2733(3) 0.0362(19) Uani d . 1 . .
    C C7 0.6359(7) 0.4012(5) 0.2289(3) 0.038(2) Uani d . 1 . .
    C C8 0.8104(6) 0.4661(5) 0.1968(3) 0.0324(18) Uani d . 1 . .
    C C9 0.6935(6) 1.1035(5) -0.0145(3) 0.037(2) Uani d . 1 . .
    C C10 0.8908(6) 1.0955(5) 0.0232(3) 0.040(2) Uani d . 1 . .
    C C11 0.6993(6) 1.0445(4) 0.0620(3) 0.0301(17) Uani d . 1 . .
    C C12 0.8724(6) 0.9562(5) 0.0597(3) 0.036(2) Uani d . 1 . .
    C C13 0.6913(6) 0.8979(5) 0.0264(3) 0.0353(19) Uani d . 1 . .
    C C14 0.8822(6) 0.9009(5) -0.0216(3) 0.0318(18) Uani d . 1 . .
    C C15 0.6849(6) 0.9547(5) -0.0491(3) 0.0329(19) Uani d . 1 . .
    C C16 0.8540(6) 1.0422(5) -0.0566(3) 0.035(2) Uani d . 1 . .
    C C17 0.7019(6) 0.6236(4) -0.1048(3) 0.0340(18) Uani d . 1 . .
    H H17 0.7053 0.6073 -0.1337 0.041 Uiso calc R 1 . .
    C C18 0.6731(6) 0.5699(5) -0.0733(3) 0.0355(19) Uani d . 1 . .
    H H18 0.6568 0.5168 -0.0808 0.043 Uiso calc R 1 . .
    C C19 0.6678(6) 0.5951(5) -0.0291(3) 0.0339(18) Uani d . 1 . .
    C C20 0.6898(6) 0.6746(5) -0.0179(3) 0.0360(18) Uani d . 1 . .
    H H20 0.6852 0.6916 0.0109 0.043 Uiso calc R 1 . .
    C C21 0.7189(6) 0.7285(5) -0.0504(3) 0.0344(18) Uani d . 1 . .
    H H21 0.7334 0.7821 -0.0433 0.041 Uiso calc R 1 . .
    C C22 0.6516(7) 0.2790(5) 0.0626(3) 0.043(2) Uani d . 1 . .
    H H22 0.6549 0.2236 0.0574 0.052 Uiso calc R 1 . .
    C C23 0.6590(6) 0.3321(5) 0.0289(3) 0.038(2) Uani d . 1 . .
    H H23 0.6672 0.3135 0.0005 0.045 Uiso calc R 1 . .
    C C24 0.6540(6) 0.4142(5) 0.0375(3) 0.038(2) Uani d . 1 . .
    C C25 0.6430(7) 0.4397(6) 0.0816(3) 0.047(2) Uani d . 1 . .
    H H25 0.6426 0.4948 0.0880 0.056 Uiso calc R 1 . .
    C C26 0.6337(6) 0.3887(5) 0.1125(3) 0.040(2) Uani d . 1 . .
    H H26 0.6229 0.4067 0.1409 0.048 Uiso calc R 1 . .
    C C27 0.3214(7) 0.6179(5) 0.1410(3) 0.043(2) Uani d . 1 . .
    H H27 0.3126 0.6004 0.1124 0.051 Uiso calc R 1 . .
    C C28 0.3426(6) 0.5650(5) 0.1707(3) 0.039(2) Uani d . 1 . .
    H H28 0.3508 0.5109 0.1628 0.047 Uiso calc R 1 . .
    C C29 0.3538(6) 0.5877(5) 0.2162(3) 0.037(2) Uani d . 1 . .
    C C30 0.3463(6) 0.6675(5) 0.2279(3) 0.0355(19) Uani d . 1 . .
    H H30 0.3544 0.6835 0.2568 0.043 Uiso calc R 1 . .
    C C31 0.3253(6) 0.7263(6) 0.1939(3) 0.039(2) Uani d . 1 . .
    H H31 0.3210 0.7811 0.2009 0.047 Uiso calc R 1 . .
    C C32 0.3825(6) 0.2770(5) 0.3084(3) 0.037(2) Uani d . 1 . .
    H H32 0.3948 0.2224 0.3028 0.045 Uiso calc R 1 . .
    C C33 0.3711(7) 0.3313(5) 0.2739(3) 0.046(2) Uani d . 1 . .
    H H33 0.3769 0.3135 0.2453 0.055 Uiso calc R 1 . .
    C C34 0.3510(6) 0.4119(5) 0.2828(3) 0.035(2) Uani d . 1 . .
    C C35 0.3408(6) 0.4365(5) 0.3262(3) 0.040(2) Uani d . 1 . .
    H H35 0.3246 0.4902 0.3326 0.047 Uiso calc R 1 . .
    C C36 0.3540(7) 0.3845(5) 0.3579(4) 0.045(2) Uani d . 1 . .
    H H36 0.3486 0.4027 0.3865 0.054 Uiso calc R 1 . .
    C C37 0.6111(6) 0.7734(5) 0.6976(3) 0.0336(19) Uani d . 1 . .
    H H37 0.6148 0.7179 0.7029 0.040 Uiso calc R 1 . .
    C C38 0.6055(6) 0.8260(5) 0.7325(3) 0.038(2) Uani d . 1 . .
    H H38 0.6045 0.8064 0.7608 0.046 Uiso calc R 1 . .
    C C39 0.6013(6) 0.9083(5) 0.7244(3) 0.037(2) Uani d . 1 . .
    C C40 0.6034(6) 0.9347(6) 0.6811(3) 0.039(2) Uani d . 1 . .
    H H40 0.6016 0.9901 0.6757 0.047 Uiso calc R 1 . .
    C C41 0.6078(6) 0.8834(5) 0.6467(3) 0.0330(18) Uani d . 1 . .
    H H41 0.6086 0.9030 0.6183 0.040 Uiso calc R 1 . .
    C C42 0.6139(6) 1.1089(5) 0.8685(3) 0.037(2) Uani d . 1 . .
    H H42 0.6108 1.0914 0.8973 0.045 Uiso calc R 1 . .
    C C43 0.6087(6) 1.0550(5) 0.8382(3) 0.038(2) Uani d . 1 . .
    H H43 0.6027 1.0002 0.8451 0.046 Uiso calc R 1 . .
    C C44 0.6124(6) 1.0821(5) 0.7922(3) 0.035(2) Uani d . 1 . .
    C C45 0.6253(6) 1.1616(5) 0.7834(3) 0.036(2) Uani d . 1 . .
    H H45 0.6312 1.1788 0.7547 0.043 Uiso calc R 1 . .
    C C46 0.6301(6) 1.2177(5) 0.8166(3) 0.036(2) Uani d . 1 . .
    H H46 0.6372 1.2727 0.8107 0.043 Uiso calc R 1 . .
    C C47 0.4424(8) 0.7636(6) 0.9344(3) 0.048(2) Uani d . 1 . .
    H H47 0.4595 0.7095 0.9390 0.058 Uiso calc R 1 . .
    C C48 0.4385(6) 0.8192(5) 0.9690(3) 0.043(2) Uani d . 1 . .
    H H48 0.4536 0.8027 0.9973 0.052 Uiso calc R 1 . .
    C C49 0.4116(5) 0.8998(5) 0.9601(3) 0.035(2) Uani d . 1 . .
    C C50 0.3877(6) 0.9236(6) 0.9184(3) 0.043(2) Uani d . 1 . .
    H H50 0.3682 0.9771 0.9134 0.052 Uiso calc R 1 . .
    C C51 0.3917(5) 0.8720(5) 0.8846(3) 0.036(2) Uani d . 1 . .
    H H51 0.3762 0.8891 0.8565 0.043 Uiso calc R 1 . .
    C C52 0.3989(7) 1.2149(6) 1.0509(3) 0.040(2) Uani d . 1 . .
    H H52 0.3970 1.2702 1.0451 0.048 Uiso calc R 1 . .
    C C53 0.4044(5) 1.1586(4) 1.0177(3) 0.0294(18) Uani d . 1 . .
    H H53 0.4041 1.1770 0.9891 0.035 Uiso calc R 1 . .
    C C54 0.4104(6) 1.0752(5) 1.0252(3) 0.038(2) Uani d . 1 . .
    C C55 0.4061(7) 1.0507(5) 1.0724(3) 0.042(2) Uani d . 1 . .
    H H55 0.4091 0.9962 1.0799 0.050 Uiso calc R 1 . .
    C C56 0.3982(6) 1.1049(5) 1.1021(3) 0.040(2) Uani d . 1 . .
    H H56 0.3936 1.0879 1.1309 0.047 Uiso calc R 1 . .
    N N1 0.5960(5) 0.5701(4) 0.1664(2) 0.0311(15) Uani d . 1 . .
    N N2 0.8569(6) 0.6651(4) 0.2237(3) 0.0438(18) Uani d . 1 . .
    N N3 0.5657(5) 0.6483(5) 0.2883(3) 0.0446(19) Uani d . 1 . .
    N N4 0.8368(5) 0.5730(4) 0.3427(2) 0.0308(15) Uani d . 1 . .
    N N5 0.5944(5) 0.4196(4) 0.3371(2) 0.0376(17) Uani d . 1 . .
    N N6 0.8863(5) 0.3586(4) 0.2865(2) 0.0353(16) Uani d . 1 . .
    N N7 0.5832(5) 0.3496(4) 0.2153(2) 0.0365(17) Uani d . 1 . .
    N N8 0.8538(5) 0.4451(4) 0.1666(3) 0.0368(17) Uani d . 1 . .
    N N9 0.6442(5) 1.1600(4) -0.0255(2) 0.0358(16) Uani d . 1 . .
    N N10 0.9452(5) 1.1469(4) 0.0326(3) 0.0400(18) Uani d . 1 . .
    N N11 0.6588(5) 1.0669(4) 0.0903(3) 0.0444(19) Uani d . 1 . .
    N N12 0.9160(5) 0.9315(4) 0.0883(2) 0.0348(16) Uani d . 1 . .
    N N13 0.6466(6) 0.8433(4) 0.0388(2) 0.0411(18) Uani d . 1 . .
    N N14 0.9354(5) 0.8508(4) -0.0345(2) 0.0328(16) Uani d . 1 . .
    N N15 0.6319(5) 0.9307(4) -0.0754(3) 0.0392(18) Uani d . 1 . .
    N N16 0.8838(6) 1.0715(4) -0.0877(3) 0.046(2) Uani d . 1 . .
    N N17 0.7265(5) 0.7036(4) -0.0933(2) 0.0335(15) Uani d . 1 . .
    N N18 0.6520(6) 0.5431(5) 0.0041(3) 0.0310(19) Uani d . 1 . .
    N N19 0.6672(7) 0.4666(5) 0.0023(4) 0.046(2) Uani d . 1 . .
    N N20 0.6395(6) 0.3066(4) 0.1039(3) 0.039(2) Uani d . 1 . .
    H H20A 0.6355 0.2726 0.1250 0.047 Uiso calc R 1 . .
    N N21 0.3112(6) 0.7012(4) 0.1502(3) 0.0408(17) Uani d . 1 . .
    H H21A 0.2969 0.7355 0.1300 0.049 Uiso calc R 1 . .
    N N22 0.3621(6) 0.5397(5) 0.2529(3) 0.036(2) Uani d . 1 . .
    N N23 0.3483(7) 0.4622(5) 0.2472(4) 0.045(2) Uani d . 1 . .
    N N24 0.3757(6) 0.3036(4) 0.3505(3) 0.042(2) Uani d . 1 . .
    H H24 0.3847 0.2707 0.3719 0.051 Uiso calc R 1 . .
    N N25 0.6113(5) 0.8007(4) 0.6551(3) 0.0384(18) Uani d . 1 . .
    H H25A 0.6135 0.7666 0.6339 0.046 Uiso calc R 1 . .
    N N26 0.6018(6) 0.9564(5) 0.7602(3) 0.032(2) Uani d . 1 . .
    N N27 0.5977(7) 1.0325(5) 0.7605(3) 0.042(3) Uani d . 1 . .
    N N28 0.6237(5) 1.1889(4) 0.8611(3) 0.0406(18) Uani d . 1 . .
    H H28A 0.6261 1.2224 0.8825 0.049 Uiso calc R 1 . .
    N N29 0.4199(5) 0.7923(4) 0.8931(2) 0.0364(17) Uani d . 1 . .
    N N30 0.4065(5) 0.9466(4) 0.9941(3) 0.0328(18) Uani d . 1 . .
    N N31 0.4201(5) 1.0249(4) 0.9923(3) 0.0333(19) Uani d . 1 . .
    N N32 0.3964(5) 1.1847(4) 1.0941(2) 0.0324(16) Uani d . 1 . .
    H H32A 0.3935 1.2182 1.1155 0.039 Uiso calc R 1 . .
    H H2B 0.5658 0.1548 0.1525 0.049 Uiso d R 1 . .
    H H2C 0.6739 0.1518 0.1581 0.049 Uiso d R 1 . .
    O O1 0.4023(4) 0.3080(3) 0.15273(19) 0.0362(14) Uani d . 1 . .
    H H1B 0.4589 0.3347 0.1495 0.054 Uiso d R 1 . .
    H H1C 0.3500 0.3393 0.1489 0.054 Uiso d R 1 . .
    O O2 0.6195(5) 0.1824(4) 0.1591(2) 0.0351(16) Uani d . 1 . .
    O O3 0.3947(4) 0.1827(3) 0.4021(2) 0.0330(15) Uani d . 1 . .
    H H3B 0.3470 0.1481 0.3969 0.050 Uiso d R 1 . .
    H H3C 0.4546 0.1610 0.3984 0.050 Uiso d R 1 . .
    O O4 0.6277(4) 0.3185(4) 0.9132(2) 0.0415(15) Uani d . 1 . .
    H H4B 0.5687 0.3385 0.9059 0.062 Uiso d R 1 . .
    H H4C 0.6767 0.3445 0.9007 0.062 Uiso d R 1 . .
    W W1 0.721961(19) 0.50218(3) 0.253569(10) 0.03326(9) Uani d . 1 . .
    W W2 0.783580(19) 1.00055(3) 0.003054(9) 0.03288(8) Uani d . 1 . .
loop_
    _atom_site_aniso_label
    _atom_site_aniso_U_11
    _atom_site_aniso_U_22
    _atom_site_aniso_U_33
    _atom_site_aniso_U_12
    _atom_site_aniso_U_13
    _atom_site_aniso_U_23
    C1 0.035(4) 0.024(4) 0.030(5) 0.000(3) -0.011(4) -0.009(4)
    C2 0.029(3) 0.034(4) 0.031(5) -0.006(3) 0.008(3) -0.013(4)
    C3 0.025(4) 0.039(5) 0.036(5) 0.010(3) 0.003(3) -0.011(4)
    C4 0.025(4) 0.053(5) 0.024(5) -0.006(3) 0.001(3) -0.012(4)
    C5 0.038(4) 0.049(5) 0.026(5) -0.001(4) 0.005(4) 0.000(4)
    C6 0.038(4) 0.041(5) 0.030(5) 0.003(4) 0.004(4) -0.004(4)
    C7 0.042(4) 0.047(5) 0.025(5) -0.011(4) -0.001(4) 0.001(4)
    C8 0.043(4) 0.023(4) 0.032(5) 0.002(3) 0.005(4) -0.005(3)
    C9 0.040(4) 0.033(4) 0.038(6) 0.010(3) 0.010(4) 0.014(4)
    C10 0.035(4) 0.045(5) 0.039(6) -0.010(4) 0.003(4) -0.004(4)
    C11 0.036(4) 0.025(4) 0.029(5) 0.001(3) -0.005(4) 0.005(3)
    C12 0.033(4) 0.039(5) 0.037(5) 0.007(3) -0.015(4) -0.008(4)
    C13 0.040(4) 0.038(5) 0.028(5) -0.004(3) -0.001(3) 0.003(4)
    C14 0.028(4) 0.034(4) 0.033(5) -0.002(3) -0.001(3) 0.000(4)
    C15 0.026(3) 0.047(5) 0.026(5) -0.001(3) -0.012(3) -0.001(4)
    C16 0.029(4) 0.030(4) 0.045(6) -0.004(3) 0.002(4) 0.008(4)
    C17 0.035(4) 0.032(4) 0.035(5) 0.010(3) -0.001(3) 0.001(4)
    C18 0.048(5) 0.030(4) 0.029(5) 0.007(3) 0.018(4) -0.010(4)
    C19 0.034(4) 0.034(4) 0.033(5) -0.003(3) 0.005(3) -0.005(4)
    C20 0.042(4) 0.037(4) 0.029(5) -0.005(3) -0.005(3) 0.000(4)
    C21 0.035(4) 0.030(4) 0.038(5) 0.011(4) 0.004(4) 0.002(4)
    C22 0.047(5) 0.034(5) 0.049(6) -0.004(4) 0.027(4) 0.003(4)
    C23 0.043(4) 0.027(4) 0.044(6) -0.012(3) -0.023(4) 0.008(4)
    C24 0.029(4) 0.032(4) 0.051(6) 0.008(3) -0.004(4) 0.010(4)
    C25 0.058(5) 0.040(5) 0.041(6) -0.001(4) 0.002(5) 0.001(5)
    C26 0.025(4) 0.034(5) 0.060(7) -0.017(3) 0.016(4) 0.002(4)
    C27 0.046(4) 0.031(4) 0.052(6) -0.022(4) -0.023(4) 0.018(4)
    C28 0.044(4) 0.038(5) 0.036(5) -0.006(4) -0.013(4) 0.009(4)
    C29 0.039(4) 0.040(5) 0.032(5) 0.007(4) -0.014(4) 0.000(4)
    C30 0.037(4) 0.041(5) 0.029(5) -0.004(3) 0.021(4) -0.005(4)
    C31 0.030(4) 0.051(5) 0.036(5) 0.004(4) -0.001(3) 0.007(4)
    C32 0.034(4) 0.033(5) 0.045(6) -0.010(3) -0.002(4) -0.001(4)
    C33 0.055(5) 0.029(5) 0.054(7) 0.027(4) 0.007(4) 0.013(4)
    C34 0.034(4) 0.027(4) 0.045(6) -0.011(3) -0.018(4) 0.001(4)
    C35 0.037(4) 0.031(4) 0.050(6) -0.014(3) -0.012(4) -0.010(4)
    C36 0.044(5) 0.030(5) 0.061(7) -0.007(4) 0.027(5) 0.000(4)
    C37 0.036(4) 0.025(4) 0.040(6) -0.006(3) -0.011(4) -0.002(4)
    C38 0.033(4) 0.039(5) 0.044(6) -0.005(3) 0.000(4) -0.011(4)
    C39 0.042(4) 0.038(5) 0.032(5) 0.015(4) 0.012(4) -0.008(4)
    C40 0.038(4) 0.051(5) 0.029(5) -0.021(4) -0.001(3) -0.004(4)
    C41 0.041(4) 0.031(4) 0.027(5) -0.009(3) -0.003(3) -0.011(4)
    C42 0.038(4) 0.034(5) 0.039(6) -0.001(3) -0.010(4) 0.010(4)
    C43 0.033(4) 0.031(5) 0.051(6) 0.011(3) -0.002(4) 0.006(4)
    C44 0.030(4) 0.029(4) 0.047(6) 0.010(3) -0.016(4) -0.005(4)
    C45 0.030(4) 0.034(4) 0.044(6) -0.017(3) 0.004(3) -0.009(4)
    C46 0.039(4) 0.035(5) 0.034(5) -0.021(3) 0.015(4) -0.004(4)
    C47 0.068(6) 0.048(5) 0.028(5) -0.010(5) 0.008(4) 0.004(4)
    C48 0.042(4) 0.040(5) 0.048(6) -0.003(4) -0.017(4) 0.001(4)
    C49 0.021(3) 0.038(5) 0.046(6) -0.014(3) -0.002(3) 0.004(4)
    C50 0.042(4) 0.048(5) 0.038(6) 0.017(4) -0.027(4) -0.003(4)
    C51 0.019(3) 0.048(5) 0.040(6) 0.015(3) 0.003(3) -0.002(4)
    C52 0.048(5) 0.050(5) 0.023(5) -0.014(4) 0.001(4) -0.004(4)
    C53 0.031(4) 0.025(4) 0.033(5) -0.001(3) 0.005(3) -0.002(3)
    C54 0.026(4) 0.043(5) 0.044(6) -0.020(3) -0.006(4) 0.008(4)
    C55 0.052(5) 0.028(5) 0.045(6) -0.004(4) 0.001(4) 0.006(4)
    C56 0.041(4) 0.040(5) 0.038(6) -0.013(4) 0.017(4) 0.005(4)
    N1 0.035(3) 0.026(3) 0.032(4) -0.003(3) 0.003(3) -0.009(3)
    N2 0.048(4) 0.044(4) 0.040(5) -0.009(3) -0.002(3) 0.008(4)
    N3 0.040(4) 0.048(5) 0.046(5) 0.012(3) 0.001(3) -0.009(4)
    N4 0.045(4) 0.028(3) 0.019(4) -0.013(3) 0.011(3) 0.000(3)
    N5 0.035(3) 0.039(4) 0.039(5) 0.009(3) 0.013(3) -0.002(3)
    N6 0.047(4) 0.036(4) 0.022(4) 0.012(3) -0.006(3) -0.018(3)
    N7 0.038(3) 0.028(4) 0.043(5) -0.001(3) 0.021(3) -0.001(3)
    N8 0.044(4) 0.036(4) 0.030(4) -0.002(3) -0.004(3) -0.011(3)
    N9 0.035(3) 0.047(4) 0.025(4) 0.012(3) -0.010(3) -0.009(3)
    N10 0.037(3) 0.041(4) 0.042(5) -0.018(3) 0.001(3) 0.010(3)
    N11 0.040(4) 0.037(4) 0.057(6) 0.006(3) 0.021(4) 0.003(4)
    N12 0.026(3) 0.049(4) 0.030(4) 0.009(3) 0.002(3) -0.003(3)
    N13 0.064(4) 0.039(4) 0.020(4) -0.015(4) 0.017(3) -0.004(3)
    N14 0.028(3) 0.033(4) 0.038(4) 0.010(3) -0.012(3) 0.013(3)
    N15 0.035(3) 0.039(4) 0.044(5) -0.009(3) 0.004(3) -0.012(4)
    N16 0.044(4) 0.034(4) 0.060(6) -0.011(3) 0.005(4) 0.020(4)
    N17 0.036(3) 0.036(4) 0.029(4) -0.002(3) 0.013(3) -0.002(3)
    N18 0.021(3) 0.037(4) 0.035(5) 0.002(3) 0.007(3) 0.008(4)
    N19 0.044(5) 0.038(4) 0.057(7) -0.009(3) -0.001(5) -0.001(4)
    N20 0.041(4) 0.032(4) 0.044(5) -0.002(3) 0.007(4) 0.007(4)
    N21 0.049(4) 0.034(4) 0.039(5) 0.009(3) 0.004(3) 0.004(3)
    N22 0.033(4) 0.041(4) 0.035(5) -0.004(3) 0.012(4) -0.001(4)
    N23 0.049(5) 0.030(4) 0.056(6) 0.006(3) -0.028(5) 0.008(4)
    N24 0.045(4) 0.026(4) 0.055(6) -0.010(3) -0.023(4) -0.006(4)
    N25 0.039(4) 0.029(4) 0.047(5) -0.008(3) -0.011(3) 0.003(3)
    N26 0.039(4) 0.032(4) 0.026(5) 0.009(3) -0.001(4) -0.005(3)
    N27 0.048(5) 0.035(4) 0.044(6) -0.016(3) -0.015(4) -0.016(4)
    N28 0.041(4) 0.043(4) 0.038(5) 0.000(3) -0.010(3) -0.001(4)
    N29 0.042(4) 0.032(4) 0.034(4) -0.012(3) -0.013(3) 0.003(3)
    N30 0.032(3) 0.033(4) 0.033(5) -0.013(3) 0.003(3) 0.002(4)
    N31 0.028(3) 0.024(4) 0.049(5) 0.004(2) 0.003(3) 0.012(3)
    N32 0.038(3) 0.039(4) 0.021(4) -0.012(3) -0.002(3) -0.002(3)
    O1 0.025(3) 0.042(3) 0.042(4) -0.007(2) 0.002(2) 0.011(3)
    O2 0.042(3) 0.028(3) 0.036(4) 0.001(3) 0.013(3) 0.004(3)
    O3 0.033(3) 0.035(3) 0.032(3) -0.012(3) -0.017(3) 0.008(3)
    O4 0.038(3) 0.037(3) 0.050(4) -0.017(3) -0.004(3) -0.003(3)
    W1 0.03339(12) 0.03505(16) 0.03134(19) 0.0016(3) -0.00019(12) -0.0005(3)
    W2 0.03320(13) 0.03300(16) 0.03245(19) -0.0027(3) 0.00128(11) -0.0007(2)
_geom_special_details
;
All e.s.d.'s (except the e.s.d. in the dihedral angle between two l.s. planes)
are estimated using the full covariance matrix. The cell e.s.d.'s are taken
into account individually in the estimation of e.s.d.'s in distances, angles
and torsion angles; correlations between e.s.d.'s in cell parameters are only
used when they are defined by crystal symmetry. An approximate (isotropic)
treatment of cell e.s.d.'s is used for estimating e.s.d.'s involving l.s.
planes.
;
loop_
    _geom_bond_atom_site_label_1
    _geom_bond_atom_site_label_2
    _geom_bond_site_symmetry_2
    _geom_bond_distance
    _geom_bond_publ_flag
    C1 N1 . 1.143(10) ?
    C1 W1 . 2.173(8) ?
    C2 N2 . 1.154(10) ?
    C2 W1 . 2.167(8) ?
    C3 N3 . 1.159(10) ?
    C3 W1 . 2.145(7) ?
    C4 N4 . 1.175(10) ?
    C4 W1 . 2.140(8) ?
    C5 N5 . 1.183(10) ?
    C5 W1 . 2.146(9) ?
    C6 N6 . 1.162(10) ?
    C6 W1 . 2.159(8) ?
    C7 N7 . 1.162(10) ?
    C7 W1 . 2.133(8) ?
    C8 N8 . 1.134(11) ?
    C8 W1 . 2.159(9) ?
    C9 N9 . 1.174(10) ?
    C9 W2 . 2.119(7) ?
    C10 N10 . 1.132(10) ?
    C10 W2 . 2.168(8) ?
    C11 N11 . 1.076(11) ?
    C11 W2 . 2.225(9) ?
    C12 N12 . 1.115(10) ?
    C12 W2 . 2.200(8) ?
    C13 N13 . 1.131(10) ?
    C13 W2 . 2.183(8) ?
    C14 N14 . 1.141(10) ?
    C14 W2 . 2.202(8) ?
    C15 N15 . 1.125(10) ?
    C15 W2 . 2.172(8) ?
    C16 N16 . 1.134(11) ?
    C16 W2 . 2.152(9) ?
    C17 C18 . 1.360(11) ?
    C17 N17 . 1.402(10) ?
    C17 H17 . 0.9300 ?
    C18 C19 . 1.421(11) ?
    C18 H18 . 0.9300 ?
    C19 N18 . 1.349(12) ?
    C19 C20 . 1.385(11) ?
    C20 C21 . 1.387(11) ?
    C20 H20 . 0.9300 ?
    C21 N17 . 1.382(11) ?
    C21 H21 . 0.9300 ?
    C22 N20 . 1.355(12) ?
    C22 C23 . 1.361(12) ?
    C22 H22 . 0.9300 ?
    C23 C24 . 1.381(11) ?
    C23 H23 . 0.9300 ?
    C24 N19 . 1.394(13) ?
    C24 C25 . 1.426(13) ?
    C25 C26 . 1.273(12) ?
    C25 H25 . 0.9300 ?
    C26 N20 . 1.382(10) ?
    C26 H26 . 0.9300 ?
    C27 C28 . 1.290(11) ?
    C27 N21 . 1.409(10) ?
    C27 H27 . 0.9300 ?
    C28 C29 . 1.454(12) ?
    C28 H28 . 0.9300 ?
    C29 C30 . 1.369(11) ?
    C29 N22 . 1.383(12) ?
    C30 C31 . 1.450(12) ?
    C30 H30 . 0.9300 ?
    C31 N21 . 1.416(11) ?
    C31 H31 . 0.9300 ?
    C32 N24 . 1.367(12) ?
    C32 C33 . 1.396(12) ?
    C32 H32 . 0.9300 ?
    C33 C34 . 1.382(11) ?
    C33 H33 . 0.9300 ?
    C34 N23 . 1.373(13) ?
    C34 C35 . 1.400(12) ?
    C35 C36 . 1.308(13) ?
    C35 H35 . 0.9300 ?
    C36 N24 . 1.382(11) ?
    C36 H36 . 0.9300 ?
    C37 N25 . 1.379(11) ?
    C37 C38 . 1.380(12) ?
    C37 H37 . 0.9300 ?
    C38 C39 . 1.381(12) ?
    C38 H38 . 0.9300 ?
    C39 N26 . 1.355(11) ?
    C39 C40 . 1.399(12) ?
    C40 C41 . 1.354(11) ?
    C40 H40 . 0.9300 ?
    C41 N25 . 1.390(10) ?
    C41 H41 . 0.9300 ?
    C42 C43 . 1.289(12) ?
    C42 N28 . 1.344(10) ?
    C42 H42 . 0.9300 ?
    C43 C44 . 1.483(13) ?
    C43 H43 . 0.9300 ?
    C44 N27 . 1.285(12) ?
    C44 C45 . 1.349(11) ?
    C45 C46 . 1.379(11) ?
    C45 H45 . 0.9300 ?
    C46 N28 . 1.449(11) ?
    C46 H46 . 0.9300 ?
    C47 N29 . 1.384(12) ?
    C47 C48 . 1.404(13) ?
    C47 H47 . 0.9300 ?
    C48 C49 . 1.400(11) ?
    C48 H48 . 0.9300 ?
    C49 N30 . 1.300(12) ?
    C49 C50 . 1.375(12) ?
    C50 C51 . 1.343(12) ?
    C50 H50 . 0.9300 ?
    C51 N29 . 1.387(10) ?
    C51 H51 . 0.9300 ?
    C52 C53 . 1.379(12) ?
    C52 N32 . 1.417(11) ?
    C52 H52 . 0.9300 ?
    C53 C54 . 1.397(11) ?
    C53 H53 . 0.9300 ?
    C54 N31 . 1.316(12) ?
    C54 C55 . 1.503(13) ?
    C55 C56 . 1.282(12) ?
    C55 H55 . 0.9300 ?
    C56 N32 . 1.339(10) ?
    C56 H56 . 0.9300 ?
    N18 N19 . 1.278(9) ?
    N20 H20A . 0.8600 ?
    N21 H21A . 0.8600 ?
    N22 N23 . 1.303(9) ?
    N24 H24 . 0.8600 ?
    N25 H25A . 0.8600 ?
    N26 N27 . 1.257(8) ?
    N28 H28A . 0.8600 ?
    N30 N31 . 1.303(10) ?
    N32 H32A . 0.8600 ?
    O1 H1B . 0.8499 ?
    O1 H1C . 0.8501 ?
    O2 H2B . 0.8456 ?
    O2 H2C . 0.8576 ?
    O3 H3B . 0.8499 ?
    O3 H3C . 0.8499 ?
    O4 H4B . 0.8501 ?
    O4 H4C . 0.8500 ?
loop_
    _geom_angle_atom_site_label_1
    _geom_angle_atom_site_label_2
    _geom_angle_atom_site_label_3
    _geom_angle_site_symmetry_1
    _geom_angle_site_symmetry_3
    _geom_angle
    _geom_angle_publ_flag
    N1 C1 W1 . . 177.8(7) ?
    N2 C2 W1 . . 175.2(7) ?
    N3 C3 W1 . . 176.5(8) ?
    N4 C4 W1 . . 179.0(7) ?
    N5 C5 W1 . . 176.1(7) ?
    N6 C6 W1 . . 175.5(7) ?
    N7 C7 W1 . . 175.5(8) ?
    N8 C8 W1 . . 177.3(7) ?
    N9 C9 W2 . . 178.0(8) ?
    N10 C10 W2 . . 177.6(8) ?
    N11 C11 W2 . . 179.0(7) ?
    N12 C12 W2 . . 177.9(7) ?
    N13 C13 W2 . . 177.6(8) ?
    N14 C14 W2 . . 178.2(7) ?
    N15 C15 W2 . . 178.3(8) ?
    N16 C16 W2 . . 172.3(7) ?
    C18 C17 N17 . . 119.7(8) ?
    C18 C17 H17 . . 120.2 ?
    N17 C17 H17 . . 120.2 ?
    C17 C18 C19 . . 120.0(8) ?
    C17 C18 H18 . . 120.0 ?
    C19 C18 H18 . . 120.0 ?
    N18 C19 C20 . . 116.4(8) ?
    N18 C19 C18 . . 122.9(8) ?
    C20 C19 C18 . . 120.4(8) ?
    C19 C20 C21 . . 118.8(8) ?
    C19 C20 H20 . . 120.6 ?
    C21 C20 H20 . . 120.6 ?
    N17 C21 C20 . . 121.0(7) ?
    N17 C21 H21 . . 119.5 ?
    C20 C21 H21 . . 119.5 ?
    N20 C22 C23 . . 120.2(8) ?
    N20 C22 H22 . . 119.9 ?
    C23 C22 H22 . . 119.9 ?
    C22 C23 C24 . . 118.8(9) ?
    C22 C23 H23 . . 120.6 ?
    C24 C23 H23 . . 120.6 ?
    C23 C24 N19 . . 117.0(9) ?
    C23 C24 C25 . . 118.5(9) ?
    N19 C24 C25 . . 124.4(8) ?
    C26 C25 C24 . . 121.4(9) ?
    C26 C25 H25 . . 119.3 ?
    C24 C25 H25 . . 119.3 ?
    C25 C26 N20 . . 120.0(10) ?
    C25 C26 H26 . . 120.0 ?
    N20 C26 H26 . . 120.0 ?
    C28 C27 N21 . . 122.4(9) ?
    C28 C27 H27 . . 118.8 ?
    N21 C27 H27 . . 118.8 ?
    C27 C28 C29 . . 121.7(9) ?
    C27 C28 H28 . . 119.1 ?
    C29 C28 H28 . . 119.1 ?
    C30 C29 N22 . . 109.9(8) ?
    C30 C29 C28 . . 119.6(8) ?
    N22 C29 C28 . . 130.1(8) ?
    C29 C30 C31 . . 117.8(8) ?
    C29 C30 H30 . . 121.1 ?
    C31 C30 H30 . . 121.1 ?
    N21 C31 C30 . . 120.6(8) ?
    N21 C31 H31 . . 119.7 ?
    C30 C31 H31 . . 119.7 ?
    N24 C32 C33 . . 120.3(8) ?
    N24 C32 H32 . . 119.8 ?
    C33 C32 H32 . . 119.8 ?
    C34 C33 C32 . . 119.1(9) ?
    C34 C33 H33 . . 120.4 ?
    C32 C33 H33 . . 120.4 ?
    N23 C34 C33 . . 115.4(9) ?
    N23 C34 C35 . . 125.5(8) ?
    C33 C34 C35 . . 119.0(8) ?
    C36 C35 C34 . . 120.4(8) ?
    C36 C35 H35 . . 119.8 ?
    C34 C35 H35 . . 119.8 ?
    C35 C36 N24 . . 122.4(10) ?
    C35 C36 H36 . . 118.8 ?
    N24 C36 H36 . . 118.8 ?
    N25 C37 C38 . . 121.8(8) ?
    N25 C37 H37 . . 119.1 ?
    C38 C37 H37 . . 119.1 ?
    C37 C38 C39 . . 118.8(9) ?
    C37 C38 H38 . . 120.6 ?
    C39 C38 H38 . . 120.6 ?
    N26 C39 C38 . . 115.5(8) ?
    N26 C39 C40 . . 126.0(8) ?
    C38 C39 C40 . . 118.4(8) ?
    C41 C40 C39 . . 123.2(9) ?
    C41 C40 H40 . . 118.4 ?
    C39 C40 H40 . . 118.4 ?
    C40 C41 N25 . . 118.1(9) ?
    C40 C41 H41 . . 121.0 ?
    N25 C41 H41 . . 121.0 ?
    C43 C42 N28 . . 124.1(9) ?
    C43 C42 H42 . . 117.9 ?
    N28 C42 H42 . . 117.9 ?
    C42 C43 C44 . . 118.5(8) ?
    C42 C43 H43 . . 120.8 ?
    C44 C43 H43 . . 120.8 ?
    N27 C44 C45 . . 119.0(9) ?
    N27 C44 C43 . . 121.6(8) ?
    C45 C44 C43 . . 119.3(8) ?
    C44 C45 C46 . . 120.6(9) ?
    C44 C45 H45 . . 119.7 ?
    C46 C45 H45 . . 119.7 ?
    C45 C46 N28 . . 118.3(8) ?
    C45 C46 H46 . . 120.8 ?
    N28 C46 H46 . . 120.8 ?
    N29 C47 C48 . . 117.5(9) ?
    N29 C47 H47 . . 121.2 ?
    C48 C47 H47 . . 121.2 ?
    C49 C48 C47 . . 118.8(9) ?
    C49 C48 H48 . . 120.6 ?
    C47 C48 H48 . . 120.6 ?
    N30 C49 C50 . . 124.5(8) ?
    N30 C49 C48 . . 114.9(8) ?
    C50 C49 C48 . . 120.5(9) ?
    C51 C50 C49 . . 122.0(8) ?
    C51 C50 H50 . . 119.0 ?
    C49 C50 H50 . . 119.0 ?
    C50 C51 N29 . . 117.8(8) ?
    C50 C51 H51 . . 121.1 ?
    N29 C51 H51 . . 121.1 ?
    C53 C52 N32 . . 117.1(8) ?
    C53 C52 H52 . . 121.5 ?
    N32 C52 H52 . . 121.5 ?
    C52 C53 C54 . . 122.9(9) ?
    C52 C53 H53 . . 118.5 ?
    C54 C53 H53 . . 118.5 ?
    N31 C54 C53 . . 120.0(8) ?
    N31 C54 C55 . . 125.0(8) ?
    C53 C54 C55 . . 115.0(8) ?
    C56 C55 C54 . . 120.0(8) ?
    C56 C55 H55 . . 120.0 ?
    C54 C55 H55 . . 120.0 ?
    C55 C56 N32 . . 123.8(9) ?
    C55 C56 H56 . . 118.1 ?
    N32 C56 H56 . . 118.1 ?
    C21 N17 C17 . . 120.2(7) ?
    N19 N18 C19 . . 125.0(11) ?
    N18 N19 C24 . . 124.1(12) ?
    C22 N20 C26 . . 121.0(8) ?
    C22 N20 H20A . . 119.5 ?
    C26 N20 H20A . . 119.5 ?
    C27 N21 C31 . . 117.7(7) ?
    C27 N21 H21A . . 121.1 ?
    C31 N21 H21A . . 121.1 ?
    N23 N22 C29 . . 116.2(11) ?
    N22 N23 C34 . . 118.8(11) ?
    C32 N24 C36 . . 118.6(9) ?
    C32 N24 H24 . . 120.7 ?
    C36 N24 H24 . . 120.7 ?
    C37 N25 C41 . . 119.7(8) ?
    C37 N25 H25A . . 120.1 ?
    C41 N25 H25A . . 120.1 ?
    N27 N26 C39 . . 126.3(10) ?
    N26 N27 C44 . . 129.6(11) ?
    C42 N28 C46 . . 119.1(8) ?
    C42 N28 H28A . . 120.4 ?
    C46 N28 H28A . . 120.4 ?
    C47 N29 C51 . . 123.4(8) ?
    C49 N30 N31 . . 123.2(9) ?
    N30 N31 C54 . . 125.5(9) ?
    C56 N32 C52 . . 121.1(8) ?
    C56 N32 H32A . . 119.4 ?
    C52 N32 H32A . . 119.4 ?
    H1B O1 H1C . . 109.5 ?
    H2B O2 H2C . . 109.2 ?
    H3B O3 H3C . . 109.5 ?
    H4B O4 H4C . . 109.5 ?
    C7 W1 C4 . . 142.5(3) ?
    C7 W1 C3 . . 111.8(3) ?
    C4 W1 C3 . . 75.8(3) ?
    C7 W1 C5 . . 72.9(3) ?
    C4 W1 C5 . . 73.9(3) ?
    C3 W1 C5 . . 75.6(3) ?
    C7 W1 C6 . . 82.7(3) ?
    C4 W1 C6 . . 74.9(3) ?
    C3 W1 C6 . . 146.0(3) ?
    C5 W1 C6 . . 80.2(3) ?
    C7 W1 C8 . . 76.5(3) ?
    C4 W1 C8 . . 122.6(3) ?
    C3 W1 C8 . . 139.7(3) ?
    C5 W1 C8 . . 140.8(3) ?
    C6 W1 C8 . . 72.2(3) ?
    C7 W1 C2 . . 142.7(3) ?
    C4 W1 C2 . . 73.8(3) ?
    C3 W1 C2 . . 80.1(3) ?
    C5 W1 C2 . . 143.4(3) ?
    C6 W1 C2 . . 107.3(3) ?
    C8 W1 C2 . . 73.0(3) ?
    C7 W1 C1 . . 74.4(3) ?
    C4 W1 C1 . . 139.2(3) ?
    C3 W1 C1 . . 72.0(3) ?
    C5 W1 C1 . . 120.0(3) ?
    C6 W1 C1 . . 141.8(3) ?
    C8 W1 C1 . . 72.9(3) ?
    C2 W1 C1 . . 76.6(3) ?
    C9 W2 C16 . . 75.7(3) ?
    C9 W2 C10 . . 80.4(3) ?
    C16 W2 C10 . . 75.5(3) ?
    C9 W2 C15 . . 77.2(3) ?
    C16 W2 C15 . . 74.0(3) ?
    C10 W2 C15 . . 145.7(3) ?
    C9 W2 C13 . . 114.5(3) ?
    C16 W2 C13 . . 138.7(3) ?
    C10 W2 C13 . . 143.7(3) ?
    C15 W2 C13 . . 70.2(3) ?
    C9 W2 C12 . . 138.2(3) ?
    C16 W2 C12 . . 124.4(3) ?
    C10 W2 C12 . . 72.0(3) ?
    C15 W2 C12 . . 139.9(3) ?
    C13 W2 C12 . . 76.0(3) ?
    C9 W2 C14 . . 145.0(3) ?
    C16 W2 C14 . . 73.0(3) ?
    C10 W2 C14 . . 106.2(3) ?
    C15 W2 C14 . . 79.4(3) ?
    C13 W2 C14 . . 80.8(3) ?
    C12 W2 C14 . . 74.4(3) ?
    C9 W2 C11 . . 71.6(3) ?
    C16 W2 C11 . . 142.1(3) ?
    C10 W2 C11 . . 80.6(3) ?
    C15 W2 C11 . . 115.7(3) ?
    C13 W2 C11 . . 74.1(3) ?
    C12 W2 C11 . . 73.4(3) ?
    C14 W2 C11 . . 142.9(3) ?
loop_
    _geom_hbond_atom_site_label_D
    _geom_hbond_atom_site_label_H
    _geom_hbond_atom_site_label_A
    _geom_hbond_site_symmetry_A
    _geom_hbond_distance_DH
    _geom_hbond_distance_HA
    _geom_hbond_distance_DA
    _geom_hbond_angle_DHA
    N20 H20A O2 . 0.86 1.83 2.671(10) 166
    N21 H21A N17 4_465 0.86 1.76 2.586(10) 162
    N24 H24 O3 . 0.86 1.73 2.560(10) 162.0
    N28 H28A O4 1_565 0.86 1.84 2.670(10) 161
    N32 H32A O1 1_566 0.86 1.88 2.719(10) 166
    O2 H2B N3 3_645 0.85 2.47 2.914(10) 113
    O1 H1B N7 . 0.85 2.58 3.076(10) 119
    O4 H4C N4 2_665 0.85 2.25 2.845(9) 127
    O3 H3C N14 2_665 0.85 2.50 2.960(9) 115
    O4 H4B N10 4_466 0.85 2.47 2.913(9) 114
data_global
_journal_date_recd_electronic     2009-07-13
_journal_date_accepted     2009-07-29
_journal_name_full     'Acta Crystallographica, Section E'
_journal_year     2009
_journal_volume     65
_journal_issue      9
_journal_page_first     m1031
_journal_page_last     m1032
_journal_paper_category     QM
_journal_coeditor_code     HK2738
_publ_contact_author_name     'Ai-Hua Yuan'
_publ_contact_author_address
;
School of Material Science and Engineering,
Jiangsu University of Science and Technology,
Zhenjiang 212003,
People's Republic of China
;
_publ_contact_author_email     'aihuayuan@163.com'
_publ_contact_author_fax     ?
_publ_contact_author_phone     ?
_publ_section_title
;
4,4'-Diazenediyldipyridinium 4-(4-pyridyldiazenyl)pyridinium
octacyanidotungstate(V) dihydrate
;
loop_
    _publ_author_name
    _publ_author_footnote
    _publ_author_address
    'Qian, Su-Yan' .
;
School of Materials Science and Engineering,
Jiangsu University of Science and Technology,
Zhenjiang 212003,
People's Republic of China
;
    'Liu, Wen-Yan' .
;
School of Materials Science and Engineering,
Jiangsu University of Science and Technology,
Zhenjiang 212003,
People's Republic of China
;
    'Yuan, Ai-Hua' .
;
School of Materials Science and Engineering,
Jiangsu University of Science and Technology,
Zhenjiang 212003,
People's Republic of China
;
