# Supplementary material for: 4,4′-Diazenediyldipyridinium 4-(4-pyridyldiazen­yl)pyridinium octa­cyanidotungstate(V) dihydrate
Source: Acta Crystallogr Sect E Struct Rep Online. 2009 Aug 8;65(Pt 9):m1031–2. doi: 10.1107/S1600536809030153 (PMC2969948; doi:10.1107/S1600536809030153)
Supplement: Supplementary file 2 [file e-65-m1031-Isup2.hkl]

# 
# h,k,l, Fc-squared, Fo-squared, sigma(Fo-squared) and status flag 
# 
data_I
_shelx_title ' 90418c_0m in P2(1)2(1)2(1)' 
_shelx_refln_list_code          4 
_shelx_F_calc_maximum      729.58 
_exptl_crystal_F_000      3144.00 
_reflns_d_resolution_high  0.8107 
 
loop_ 
 _symmetry_equiv_pos_as_xyz 
 'x, y, z' 
 '-x+1/2, -y, z+1/2' 
 '-x, y+1/2, -z+1/2' 
 'x+1/2, -y+1/2, -z' 
 
_cell_length_a    12.7310 
_cell_length_b    16.4987 
_cell_length_c    30.7042 
_cell_angle_alpha  90.000 
_cell_angle_beta   90.000 
_cell_angle_gamma  90.000 
 
_shelx_F_squared_multiplier     1.000 
 
loop_ 
 _refln_index_h 
 _refln_index_k 
 _refln_index_l 
 _refln_F_squared_calc 
 _refln_F_squared_meas 
 _refln_F_squared_sigma 
 _refln_observed_status 
   2   0   0   419438.03   417948.97   1273.57 o 
   4   0   0   515722.22   491549.72    954.58 o 
   6   0   0    30768.73    29662.60    621.58 o 
   8   0   0    16701.79    17393.35    649.95 o 
  10   0   0    21552.39    20814.54   1151.90 o 
  12   0   0    20835.52    20933.85    389.43 o 
  14   0   0    13314.84    14472.79   1215.49 o 
   1   1   0       22.23        0.00    413.62 o 
   2   1   0      626.08      916.97     99.48 o 
   3   1   0     1527.18     1453.07    354.96 o 
   4   1   0     6566.74     6063.31    326.17 o 
   5   1   0     8773.66     8874.31    576.79 o 
   6   1   0       20.55       55.43    364.87 o 
   7   1   0      345.15      413.83     36.94 o 
   8   1   0    11735.02    11766.80    250.48 o 
   9   1   0       41.08      123.72    136.83 o 
  10   1   0      758.34      731.54    103.86 o 
  11   1   0     4346.50     4154.93    137.58 o 
  12   1   0     1828.90     2642.01    220.37 o 
  13   1   0     1572.03     1434.49    157.02 o 
  14   1   0      186.26       45.65    143.87 o 
  15   1   0      237.21       64.26    217.21 o 
   0   2   0   486766.00   474609.44   2322.93 o 
   1   2   0     1391.55     1012.14    126.18 o 
   2   2   0   324870.56   315473.66   4215.42 o 
   3   2   0       15.61       29.92    259.88 o 
   4   2   0    59104.38    62828.53    595.74 o 
   5   2   0     4723.70     5683.08    545.70 o 
   6   2   0     6742.91     7309.30    480.89 o 
   7   2   0     3189.31     4281.96    406.10 o 
   8   2   0      230.89      431.37    632.46 o 
   9   2   0       18.27       80.52    243.30 o 
  10   2   0     7777.23     7281.29    277.90 o 
  11   2   0      292.44      250.48     44.51 o 
  12   2   0     9765.01     8985.56    441.26 o 
  13   2   0       44.81      144.71    505.25 o 
  14   2   0    18118.36    15690.35    340.71 o 
  15   2   0        0.10        0.00    243.48 o 
   1   3   0       14.26        0.00    343.57 o 
   2   3   0      124.14      347.89    155.64 o 
   3   3   0       63.49      153.40    482.92 o 
   4   3   0      578.35      452.70    456.01 o 
   5   3   0      544.83      616.51     33.29 o 
   6   3   0      839.73      689.31     52.45 o 
   7   3   0      703.59      727.72    306.83 o 
   8   3   0     2426.72     2904.34    264.72 o 
   9   3   0     5006.71     4966.50    200.33 o 
  10   3   0      564.94      640.79    245.77 o 
  11   3   0     1194.10     1192.99    196.09 o 
  12   3   0      295.20      445.27    495.48 o 
  13   3   0      175.40      317.15    350.91 o 
  14   3   0       51.39        0.00     48.47 o 
  15   3   0      271.43      240.70    161.98 o 
   0   4   0    78595.71    64656.36    638.97 o 
   1   4   0     2228.02     2239.41    603.21 o 
   2   4   0   237510.13   228198.31   1133.28 o 
   3   4   0      593.23      757.66     64.25 o 
   4   4   0   195541.38   207307.20   1055.63 o 
   5   4   0     2004.23     2297.53    105.01 o 
   6   4   0    20973.97    20759.87    436.00 o 
   7   4   0       14.45        0.00    103.24 o 
   8   4   0        0.77       80.50    396.31 o 
   9   4   0      400.17      342.27    148.26 o 
  10   4   0     5885.20     5574.99    350.07 o 
  11   4   0       28.38        0.00     47.54 o 
  12   4   0    14243.67    14111.45    633.65 o 
  13   4   0      234.83     1019.45    596.37 o 
  14   4   0    17752.84    18332.74    749.06 o 
  15   4   0       13.64        0.00    356.34 o 
   1   5   0       95.00       77.70    107.83 o 
   2   5   0     1291.31     1322.66    456.66 o 
   3   5   0     2415.96     2977.70    454.01 o 
   4   5   0     1210.63     1216.96    134.86 o 
   5   5   0     5584.91     5365.28    389.54 o 
   6   5   0      695.19      553.94    103.37 o 
   7   5   0      240.71      324.21    107.14 o 
   8   5   0       49.28        5.10    272.09 o 
   9   5   0     1699.65     1858.10    344.24 o 
  10   5   0      236.81       54.50    542.62 o 
  11   5   0     2659.57     2981.96    628.76 o 
  12   5   0      629.89      380.15    347.19 o 
  13   5   0       77.79       73.74    590.38 o 
  14   5   0      124.17      151.02     83.56 o 
  15   5   0        6.12        0.00    263.27 o 
   0   6   0   116447.23   108902.52   2415.23 o 
   1   6   0        7.19        0.00    268.39 o 
   2   6   0   119757.63   118046.62   1751.45 o 
   3   6   0      259.49      352.55    498.55 o 
   4   6   0   123737.45   123995.55    778.17 o 
   5   6   0      552.59      303.32    297.74 o 
   6   6   0    31061.21    28790.67    895.14 o 
   7   6   0      391.10      252.04     92.91 o 
   8   6   0        1.60        0.00    219.08 o 
   9   6   0      221.52      690.17    404.85 o 
  10   6   0     3591.28     3246.55    179.96 o 
  11   6   0       32.61      406.04    729.65 o 
  12   6   0    18123.18    17675.46    921.14 o 
  13   6   0      146.69       91.89    162.65 o 
  14   6   0    18230.81    17303.36    218.53 o 
  15   6   0        0.08       76.75    259.03 o 
   1   7   0      203.15       11.44     68.72 o 
   2   7   0      293.61      160.87    145.68 o 
   3   7   0      570.79      403.14    119.67 o 
   4   7   0      217.24      329.14    240.25 o 
   5   7   0      133.50       40.23    214.86 o 
   6   7   0      605.39      582.02     39.52 o 
   7   7   0     4825.83     5275.30    293.24 o 
   8   7   0     1245.61     2067.17    539.24 o 
   9   7   0     1104.45     1110.67    439.74 o 
  10   7   0      105.89       24.53    627.84 o 
  11   7   0       23.77       46.21    568.56 o 
  12   7   0       31.99      146.67    540.56 o 
  13   7   0      737.96     1212.01    788.99 o 
  14   7   0      421.52      243.64    126.30 o 
   0   8   0     5863.21     5089.51    187.44 o 
   1   8   0     5075.03     5435.13    364.77 o 
   2   8   0   116267.54   125429.02   1391.20 o 
   3   8   0      104.50      324.17    213.51 o 
   4   8   0   220762.73   221477.50    778.17 o 
   5   8   0     4534.01     4408.72    426.26 o 
   6   8   0    16298.45    15450.48    933.78 o 
   7   8   0       94.67      133.43    410.54 o 
   8   8   0     2773.98     3677.43    379.35 o 
   9   8   0      435.13     1558.45    626.22 o 
  10   8   0     4466.76     3970.12    508.05 o 
  11   8   0       92.26      232.54    220.49 o 
  12   8   0    14836.36    14396.43    697.36 o 
  13   8   0       75.76        0.52     88.88 o 
  14   8   0    11248.25    10840.04   1454.58 o 
   1   9   0        2.22        2.26    195.75 o 
   2   9   0      545.03      240.11    162.28 o 
   3   9   0       87.22       56.99    160.86 o 
   4   9   0     1028.06     1924.14    473.34 o 
   5   9   0      524.89      586.53    144.73 o 
   6   9   0      607.58      481.46    282.42 o 
   7   9   0      931.89      826.76    133.39 o 
   8   9   0      337.98      325.08    749.63 o 
   9   9   0     2435.99     2619.94    208.01 o 
  10   9   0      109.63      317.01    436.59 o 
  11   9   0     1516.70     1830.16    156.66 o 
  12   9   0     1509.98     1333.92    197.18 o 
  13   9   0       42.25      509.47    819.86 o 
   0  10   0   106300.41   107192.05   5511.56 o 
   1  10   0       32.38       75.50    208.09 o 
   2  10   0   107712.23   107854.66   1143.51 o 
   3  10   0      441.87      648.49    193.77 o 
   4  10   0    45419.63    42197.13    442.80 o 
   5  10   0      678.92     1695.71    553.64 o 
   6  10   0    12941.62    13159.15    176.17 o 
   7  10   0      232.30      120.15     70.28 o 
   8  10   0      948.70     1326.48    284.22 o 
   9  10   0      206.83      164.49    143.41 o 
  10  10   0    10043.89    10094.15     76.37 o 
  11  10   0      360.80      766.81    423.46 o 
  12  10   0    11333.75    12188.20    535.89 o 
  13  10   0        9.20        8.35    736.26 o 
   1  11   0        0.89        0.00    107.19 o 
   2  11   0      413.71      808.81    361.23 o 
   3  11   0        2.21        0.00     80.40 o 
   4  11   0      131.98      160.02    137.00 o 
   5  11   0      197.01      123.44    171.16 o 
   6  11   0      179.51      714.40    629.91 o 
   7  11   0       93.02       46.73    117.49 o 
   8  11   0      472.52      423.38    359.32 o 
   9  11   0      488.96      688.44    206.33 o 
  10  11   0      482.71      553.35    414.99 o 
  11  11   0     1144.70      958.63    243.71 o 
  12  11   0      593.92      498.91    656.39 o 
  13  11   0      848.55     2307.29   1863.58 o 
   0  12   0    72317.91    72406.65    411.33 o 
   1  12   0        0.46       41.47    153.40 o 
   2  12   0    52234.82    49886.39    506.15 o 
   3  12   0       26.91        0.00    184.29 o 
   4  12   0    26498.52    24018.29    855.32 o 
   5  12   0       65.58      122.88    497.50 o 
   6  12   0     8732.58     8388.96   1250.29 o 
   7  12   0      215.26      256.66    373.14 o 
   8  12   0      119.44      187.10    384.57 o 
   9  12   0      570.55      852.92    284.22 o 
  10  12   0     1945.43     2345.90    696.62 o 
  11  12   0        3.38        0.00    122.89 o 
  12  12   0     4159.62     3611.08    358.93 o 
   1  13   0        1.79        0.00    568.59 o 
   2  13   0       85.78       88.77    353.66 o 
   3  13   0       13.03        0.00     89.13 o 
   4  13   0      166.76      212.49    393.41 o 
   5  13   0      475.21      482.81    277.91 o 
   6  13   0     1412.20     1488.70    514.99 o 
   7  13   0      909.83      928.94    386.38 o 
   8  13   0      888.81      695.67    288.63 o 
   9  13   0       17.55      303.72    420.55 o 
  10  13   0       29.56        1.62     94.51 o 
  11  13   0      210.89      499.33    546.43 o 
   0  14   0    36443.26    38345.68    629.59 o 
   1  14   0       61.27       65.33    203.05 o 
   2  14   0    33746.14    34364.74    637.85 o 
   3  14   0        8.79      181.37    710.09 o 
   4  14   0    31217.59    27069.65    580.93 o 
   5  14   0       10.45        0.00     35.68 o 
   6  14   0     9431.97    11181.39    455.87 o 
   7  14   0      262.94      587.77    314.80 o 
   8  14   0       50.67        0.00    216.52 o 
   9  14   0      187.68      103.65    243.56 o 
  10  14   0     1183.46     1306.46    311.44 o 
  11  14   0        4.70        0.00    157.20 o 
   1  15   0        1.76        0.00    283.89 o 
   2  15   0       50.81      460.87    398.37 o 
   3  15   0       38.45       66.15    544.57 o 
   4  15   0       68.22      152.69    279.59 o 
   5  15   0       16.95      231.57    404.21 o 
   6  15   0      631.87      464.24    140.45 o 
   7  15   0     1456.77     1268.47    232.72 o 
   8  15   0      843.16     1180.72    220.17 o 
   9  15   0      716.37     1153.69    338.11 o 
  10  15   0      741.90      620.26     59.47 o 
   0  16   0    24296.16    27011.18   1427.07 o 
   1  16   0        3.84      125.45    414.72 o 
   2  16   0    26974.94    26275.06    739.15 o 
   3  16   0        1.65      223.71    709.36 o 
   4  16   0    17573.38    17665.52    904.83 o 
   5  16   0      273.22      172.09    231.33 o 
   6  16   0     4051.33     4126.11    241.37 o 
   7  16   0      479.94      937.53    865.79 o 
   8  16   0       65.90      183.88    171.36 o 
   9  16   0        4.46        0.00    197.43 o 
   1  17   0       39.51        0.00     71.62 o 
   2  17   0      123.18      114.91     20.39 o 
   3  17   0        0.87        0.00     95.50 o 
   4  17   0       75.70        7.38    106.26 o 
   5  17   0       88.94        9.59    636.72 o 
   6  17   0      192.53       82.22    135.83 o 
   7  17   0      146.90      577.90    455.52 o 
   8  17   0      511.23      600.58    615.55 o 
   0  18   0    28378.90    28764.44    937.79 o 
   1  18   0        3.06      133.95    528.29 o 
   2  18   0    20831.02    20594.41    867.03 o 
   3  18   0        2.63        0.00    439.88 o 
   4  18   0     6253.34     9603.23    870.13 o 
   5  18   0      151.56       79.27    302.41 o 
   6  18   0     1169.18     1461.17    420.75 o 
   7  18   0      668.54      547.72    364.83 o 
   1  19   0      215.26       71.46    468.96 o 
   2  19   0        9.04        0.00     43.14 o 
   3  19   0       31.34      214.65    487.21 o 
   4  19   0        3.69        0.00    556.23 o 
   5  19   0       16.74        0.00    362.77 o 
   0  20   0    14815.44    15424.34   1535.00 o 
   1  20   0        5.60        0.00    176.66 o 
   2  20   0     9726.92    12777.23   1041.44 o 
   1   0   1    10873.80    10157.32    143.80 o 
   2   0   1     4732.60     4771.41    445.97 o 
   3   0   1    48536.32    47725.03    799.41 o 
   4   0   1    72189.27    66420.79   1376.67 o 
   5   0   1    31474.43    31148.98    449.56 o 
   6   0   1    43258.33    44000.73    893.09 o 
   7   0   1     7806.33     8179.44    453.99 o 
   8   0   1   100005.06    90885.91    321.37 o 
   9   0   1     6477.73     6119.92    358.05 o 
  10   0   1     6033.99     5435.72    119.70 o 
  11   0   1    17827.13    16448.32    754.09 o 
  12   0   1      488.24      388.43     77.19 o 
  13   0   1    11399.30    10515.73    343.27 o 
  14   0   1      838.87      827.24    384.16 o 
  15   0   1      416.75      784.89    197.76 o 
 -15   1   1       18.87        8.19    378.89 o 
 -14   1   1     1949.24     2166.48    344.72 o 
 -13   1   1     1761.95     2232.61    229.83 o 
 -12   1   1     2954.15     2856.81    278.08 o 
 -11   1   1    12566.43    12494.85    424.82 o 
 -10   1   1    25274.04    25977.59    721.65 o 
  -9   1   1    11221.48    11074.31    346.51 o 
  -8   1   1    85476.44    79502.15    226.23 o 
  -7   1   1    20519.71    20478.72    456.87 o 
  -6   1   1    10313.78     9251.66    181.27 o 
  -5   1   1    63641.62    57759.88   1074.75 o 
  -4   1   1    26980.86    26976.47    485.68 o 
  -3   1   1    55676.98    53592.47    479.18 o 
  -2   1   1    15044.07    18043.65    414.77 o 
  -1   1   1     1931.19     2064.51    251.76 o 
   0   1   1      652.72      560.46    186.09 o 
   1   1   1     2210.33     2895.44    244.13 o 
   2   1   1    17280.30    18272.16    985.19 o 
   3   1   1    63304.81    59312.96    939.09 o 
   4   1   1    36579.04    35409.09    907.47 o 
   5   1   1    63334.84    58922.46    686.11 o 
   6   1   1    10350.14    10218.65    565.86 o 
   7   1   1    15828.66    19417.61    503.92 o 
   8   1   1    79706.61    74863.02    312.67 o 
   9   1   1    10236.12     9915.28    137.49 o 
  10   1   1    25173.02    23402.82    928.86 o 
  11   1   1    13188.56    12364.08    299.82 o 
  12   1   1     3346.11     2965.40    294.56 o 
  13   1   1     1959.55     2768.90    546.19 o 
  14   1   1     1792.81     1560.57    371.78 o 
  15   1   1       26.02        0.00     83.30 o 
 -15   2   1      328.47      129.73    319.18 o 
 -14   2   1      529.29      799.37    206.94 o 
 -13   2   1     6696.82     6202.21    159.70 o 
 -12   2   1     4386.57     4271.40    236.40 o 
 -11   2   1    24481.54    23736.63    511.38 o 
 -10   2   1    26040.91    27299.57    541.14 o 
  -9   2   1    19168.56    17739.15    859.42 o 
  -8   2   1    43923.36    39216.32    612.79 o 
  -7   2   1    13701.19    13960.25    254.55 o 
  -6   2   1    14663.98    13613.20    498.50 o 
  -5   2   1    28739.77    29113.29    566.91 o 
  -4   2   1    20453.06    22533.16   1104.76 o 
  -3   2   1    15144.95    14968.56    454.51 o 
  -2   2   1    26794.68    27957.35    701.19 o 
  -1   2   1      655.93      986.28    275.49 o 
   0   2   1     2456.31     2397.02    159.68 o 
   1   2   1      892.16     1306.21    560.94 o 
   2   2   1    24992.08    25615.32    474.21 o 
   3   2   1    14411.00    16952.65    554.76 o 
   4   2   1    21128.99    23829.12    427.44 o 
   5   2   1    32863.86    30393.14    609.15 o 
   6   2   1    18082.12    18953.99    376.44 o 
   7   2   1    16377.05    16944.40    921.36 o 
   8   2   1    41167.20    36982.07    540.92 o 
   9   2   1    17284.19    20009.51    600.32 o 
  10   2   1    24259.21    25488.20    470.08 o 
  11   2   1    22512.40    21236.42    341.43 o 
  12   2   1     4664.11     4630.89    138.98 o 
  13   2   1     7091.84     6496.38    260.40 o 
  14   2   1      719.80      633.88    340.79 o 
  15   2   1      567.85      369.13     82.14 o 
 -15   3   1        5.86       31.01    272.94 o 
 -14   3   1     2038.73     1932.02    171.61 o 
 -13   3   1     1531.29     1385.84    121.99 o 
 -12   3   1     5546.06     5364.65    174.33 o 
 -11   3   1     8609.09     8188.89    168.66 o 
 -10   3   1    16905.88    15770.94    281.02 o 
  -9   3   1    17441.37    19309.54    360.06 o 
  -8   3   1    29267.81    24897.66    195.90 o 
  -7   3   1    14213.86    16298.68    734.90 o 
  -6   3   1    30019.67    28816.42    336.14 o 
  -5   3   1    21131.46    19770.88    686.74 o 
  -4   3   1    35535.00    35529.25    957.57 o 
  -3   3   1    22918.38    23337.12    402.66 o 
  -2   3   1    16824.93    19338.46    444.44 o 
  -1   3   1     1643.44     1681.88    143.50 o 
   0   3   1       23.48       29.46    421.20 o 
   1   3   1     1609.61     2712.16    441.57 o 
   2   3   1    16900.27    16548.20    387.89 o 
   3   3   1    20985.18    19551.97    606.59 o 
   4   3   1    31278.22    32784.27    778.04 o 
   5   3   1    19350.10    17740.24    800.66 o 
   6   3   1    28005.26    26019.75    415.43 o 
   7   3   1    14029.36    14596.35    580.62 o 
   8   3   1    30344.42    27446.39    485.20 o 
   9   3   1    18497.67    18559.25   1159.12 o 
  10   3   1    16845.02    16664.21    334.02 o 
  11   3   1     8988.81     8798.70    226.10 o 
  12   3   1     6019.48     5560.99    331.02 o 
  13   3   1     1383.86     1264.20     83.27 o 
  14   3   1     2170.09     2630.00    589.46 o 
  15   3   1       11.48       31.78    230.84 o 
 -15   4   1     1242.08     1363.32    615.80 o 
 -14   4   1      176.27      233.71    114.24 o 
 -13   4   1     1955.37     2051.51    202.41 o 
 -12   4   1     4340.56     4465.58    226.93 o 
 -11   4   1     8367.89     7633.29    227.49 o 
 -10   4   1    10743.00     9668.81    200.24 o 
  -9   4   1    20318.50    21241.73    337.34 o 
  -8   4   1    16909.54    15460.08    424.29 o 
  -7   4   1    19621.34    18703.54    257.09 o 
  -6   4   1    33358.24    33531.90    483.18 o 
  -5   4   1    35675.46    35233.65    321.20 o 
  -4   4   1    51512.04    52247.47    573.00 o 
  -3   4   1    21527.40    23492.76   1053.62 o 
  -2   4   1    15959.86    17181.92    592.11 o 
  -1   4   1      442.63      433.40     94.71 o 
   0   4   1      703.98      672.21    165.07 o 
   1   4   1      190.29      186.51    179.94 o 
   2   4   1    16484.09    16832.82    352.03 o 
   3   4   1    21051.27    19916.88    983.28 o 
   4   4   1    52899.41    54641.09    783.09 o 
   5   4   1    32704.71    32649.62    286.49 o 
   6   4   1    34530.49    32977.44   1374.15 o 
   7   4   1    20513.06    20707.07    503.00 o 
   8   4   1    18597.91    16721.62    442.49 o 
   9   4   1    20693.39    20308.97    638.86 o 
  10   4   1    10137.37     9979.37    290.21 o 
  11   4   1     8031.34     6939.91    239.88 o 
  12   4   1     3875.74     3497.13    480.79 o 
  13   4   1     2480.05     2286.20    193.03 o 
  14   4   1      126.45      326.83    350.04 o 
  15   4   1     1244.51     1200.85    122.90 o 
 -15   5   1       83.70        0.00    304.65 o 
 -14   5   1     2392.34     2051.97    151.60 o 
 -13   5   1      984.02     1209.28    439.17 o 
 -12   5   1     6506.83     5955.51    476.09 o 
 -11   5   1     4960.75     4523.10    163.96 o 
 -10   5   1     9817.44     8694.92    336.32 o 
  -9   5   1    18608.78    19640.25    522.52 o 
  -8   5   1    12762.56    11274.11   1030.70 o 
  -7   5   1    28681.55    28567.93    744.17 o 
  -6   5   1    31225.56    31010.08    531.99 o 
  -5   5   1    48257.87    45511.50    574.39 o 
  -4   5   1    38663.01    41476.86    464.87 o 
  -3   5   1    29491.38    27423.12    187.73 o 
  -2   5   1     3843.57     4147.46    389.16 o 
  -1   5   1     1001.27     1151.94    208.62 o 
   0   5   1      301.13      326.01    426.22 o 
   1   5   1     1530.62     1743.22    408.86 o 
   2   5   1     2798.66     3554.80    518.10 o 
   3   5   1    30693.93    30375.56    447.68 o 
   4   5   1    37824.87    38605.14    316.36 o 
   5   5   1    44970.77    45466.96    567.45 o 
   6   5   1    32712.99    32012.23    451.65 o 
   7   5   1    27252.89    26710.44    827.09 o 
   8   5   1    14113.47    14466.15    372.01 o 
   9   5   1    20254.10    20148.85    352.47 o 
  10   5   1    10258.80    10638.18    241.61 o 
  11   5   1     5118.41     5795.74    651.41 o 
  12   5   1     6397.94     5591.98    441.72 o 
  13   5   1      841.43     1226.72    279.00 o 
  14   5   1     2463.52     2475.81    238.19 o 
  15   5   1       66.84      585.85    686.75 o 
 -14   6   1      183.04      354.19    784.02 o 
 -13   6   1     2828.11     2709.92    284.21 o 
 -12   6   1     4803.84     5086.84    566.50 o 
 -11   6   1     5198.00     5136.99    488.46 o 
 -10   6   1     6283.82     6153.87    611.07 o 
  -9   6   1    15913.69    14803.02    805.26 o 
  -8   6   1    14737.19    14003.57    285.79 o 
  -7   6   1    34315.23    34151.60    530.12 o 
  -6   6   1    57190.54    55353.09    396.99 o 
  -5   6   1    18963.32    18284.47   1121.78 o 
  -4   6   1    36001.09    36474.02    702.44 o 
  -3   6   1     7036.94     6614.01    377.83 o 
  -2   6   1     1887.96     1969.30    190.38 o 
  -1   6   1     3332.66     3361.56    131.07 o 
   0   6   1      579.69      495.74     73.40 o 
   1   6   1     3204.15     3082.52    197.92 o 
   2   6   1     2362.88     2712.27    471.44 o 
   3   6   1     6842.01     6462.02    539.11 o 
   4   6   1    35496.07    35610.99    416.66 o 
   5   6   1    20455.53    20717.64    386.44 o 
   6   6   1    57387.29    55384.18    744.72 o 
   7   6   1    35827.03    36353.67    738.42 o 
   8   6   1    14468.83    12858.45    488.27 o 
   9   6   1    16466.61    17899.86    416.48 o 
  10   6   1     5520.22     5229.64    211.79 o 
  11   6   1     5274.57     5608.10    903.04 o 
  12   6   1     4772.42     4602.56    204.65 o 
  13   6   1     2592.46     2150.42    135.99 o 
  14   6   1      160.42      383.94    229.50 o 
  15   6   1      992.85      733.92    146.30 o 
 -14   7   1     2507.95     2565.24    244.03 o 
 -13   7   1      295.93      448.41    238.74 o 
 -12   7   1     9650.64     9431.18    428.62 o 
 -11   7   1     3695.24     3437.88    450.12 o 
 -10   7   1     5457.77     5024.65    280.08 o 
  -9   7   1    12160.21    11964.82   1947.22 o 
  -8   7   1     8818.39     7866.56    268.67 o 
  -7   7   1    34409.00    36329.24    483.23 o 
  -6   7   1    41991.43    39771.79    324.90 o 
  -5   7   1    16425.99    16141.95   1179.37 o 
  -4   7   1    32475.65    34825.68    466.10 o 
  -3   7   1     3280.57     4084.54    538.32 o 
  -2   7   1     3440.21     3025.69    306.38 o 
  -1   7   1     5702.58     5680.98    171.00 o 
   0   7   1     7180.51     8133.38    396.78 o 
   1   7   1     5319.18     5796.35    193.50 o 
   2   7   1     2974.48     3107.02    302.37 o 
   3   7   1     4749.31     4371.13    450.31 o 
   4   7   1    34293.55    33860.06    287.65 o 
   5   7   1    17133.09    16612.46    936.13 o 
   6   7   1    42354.67    41624.46    985.31 o 
   7   7   1    33312.07    34228.32    702.96 o 
   8   7   1     9414.47    10742.66    723.14 o 
   9   7   1    11824.59    13944.69    762.09 o 
  10   7   1     5645.35     4894.78    266.94 o 
  11   7   1     3573.60     3363.52    323.77 o 
  12   7   1     9213.54     8826.58    652.87 o 
  13   7   1      324.77      452.22    345.64 o 
  14   7   1     2613.92     2598.68    616.68 o 
 -14   8   1      478.70      417.29    182.36 o 
 -13   8   1     3060.09     2789.70    291.49 o 
 -12   8   1     3292.69     3663.84    368.84 o 
 -11   8   1     7001.40     6705.77    250.51 o 
 -10   8   1     9675.58     9676.43    518.65 o 
  -9   8   1    11801.61    11951.79    447.04 o 
  -8   8   1     7425.88     7526.64    182.69 o 
  -7   8   1    21827.11    21781.78    766.34 o 
  -6   8   1    20034.93    21692.01    585.73 o 
  -5   8   1    22480.82    23920.71    683.94 o 
  -4   8   1    38113.60    37186.16    966.73 o 
  -3   8   1     3828.95     3725.73    176.00 o 
  -2   8   1    16252.91    15604.62    736.68 o 
  -1   8   1      380.57      379.41     36.76 o 
   0   8   1      320.32      260.05     66.04 o 
   1   8   1      136.08      188.80    166.74 o 
   2   8   1    16036.78    16080.47    427.42 o 
   3   8   1     4804.81     4745.04    165.21 o 
   4   8   1    38226.33    37930.83    440.11 o 
   5   8   1    19852.82    20791.29    479.07 o 
   6   8   1    19584.68    18608.80    362.36 o 
   7   8   1    20831.34    19565.77    271.22 o 
   8   8   1     8310.52     8113.52    497.23 o 
   9   8   1    14324.63    12795.92    131.63 o 
  10   8   1    10787.32    11058.18    960.26 o 
  11   8   1     7006.99     6756.23    326.88 o 
  12   8   1     2979.54     3147.02    664.65 o 
  13   8   1     2564.38     2581.32    187.86 o 
  14   8   1      320.18      212.50    338.26 o 
 -13   9   1      515.74      737.86    218.88 o 
 -12   9   1     7532.00     6751.15    192.26 o 
 -11   9   1     4896.61     4757.03    315.36 o 
 -10   9   1    14034.55    13306.20    331.99 o 
  -9   9   1    13431.39    13083.11    334.71 o 
  -8   9   1     6303.22     5662.24     88.41 o 
  -7   9   1    14435.00    13518.34   1163.65 o 
  -6   9   1     9704.24    10362.39    904.23 o 
  -5   9   1    20247.64    21275.05    568.75 o 
  -4   9   1    23937.35    26050.37    455.46 o 
  -3   9   1    16969.59    16462.89   1124.14 o 
  -2   9   1     5079.50     5243.08    383.87 o 
  -1   9   1     1033.80     1041.86    160.39 o 
   0   9   1       61.86       22.39    187.41 o 
   1   9   1     1201.84     1507.64    259.72 o 
   2   9   1     5068.14     5359.37    341.68 o 
   3   9   1    15657.03    16899.86    326.28 o 
   4   9   1    22076.25    21145.96   1476.07 o 
   5   9   1    20536.18    23605.94    419.73 o 
   6   9   1     9094.88     9776.53    896.11 o 
   7   9   1    15851.46    14001.46    314.51 o 
   8   9   1     8779.83     8049.51    696.07 o 
   9   9   1    12669.41    14967.10    542.84 o 
  10   9   1    14123.47    14671.14    733.22 o 
  11   9   1     4405.69     4109.69    517.45 o 
  12   9   1     6932.81     6083.72    180.38 o 
  13   9   1      588.96      493.81    115.80 o 
 -13  10   1     1292.71     1387.73    280.00 o 
 -12  10   1      577.55      401.88    109.94 o 
 -11  10   1     5810.42     5652.87    314.62 o 
 -10  10   1     5764.99     5541.38    449.29 o 
  -9  10   1    14521.67    15854.84    577.44 o 
  -8  10   1    16311.58    18200.01    566.16 o 
  -7  10   1    10170.20     9680.00    336.23 o 
  -6  10   1    15072.35    15120.04    429.53 o 
  -5  10   1     8575.22    10382.59    398.34 o 
  -4  10   1    16889.30    16887.10   1031.30 o 
  -3  10   1     8928.73     8724.88    287.76 o 
  -2  10   1     5059.43     4913.52    132.42 o 
  -1  10   1     1360.15     1508.15    163.55 o 
   0  10   1       56.56       38.59     87.61 o 
   1  10   1     1267.46     1782.95    253.13 o 
   2  10   1     4848.85     5745.92    530.09 o 
   3  10   1     9494.52     9286.40    301.11 o 
   4  10   1    18018.83    18109.26    824.26 o 
   5  10   1     8791.73     9326.07    598.39 o 
   6  10   1    15026.49    15961.47    732.77 o 
   7  10   1    10248.10     9648.14    543.73 o 
   8  10   1    15422.75    17098.86    257.71 o 
   9  10   1    15286.41    14686.93    486.70 o 
  10  10   1     5785.68     6620.82    815.73 o 
  11  10   1     5994.67     5674.38    354.78 o 
  12  10   1      594.46      413.52    101.84 o 
  13  10   1      892.01     1102.24    312.82 o 
 -13  11   1      141.68      146.30    801.08 o 
 -12  11   1     1715.65     1638.80    271.84 o 
 -11  11   1     1636.43     2030.24    258.96 o 
 -10  11   1     8132.59     8004.21    395.78 o 
  -9  11   1     9688.78    10459.32    597.44 o 
  -8  11   1    15111.15    14390.67   1289.87 o 
  -7  11   1    12056.81    10912.06   1170.34 o 
  -6  11   1    13295.54    12615.04   1304.29 o 
  -5  11   1    10651.75    12158.32    642.68 o 
  -4  11   1     8818.42     8753.01    539.11 o 
  -3  11   1     9204.67     9650.18    347.20 o 
  -2  11   1     2521.60     2627.07    251.12 o 
  -1  11   1     1380.74     1302.85     92.01 o 
   0  11   1      141.81      332.88    783.24 o 
   1  11   1     1587.86     1816.92    124.68 o 
   2  11   1     2984.05     2926.35    306.92 o 
   3  11   1     9992.33    11672.30    687.78 o 
   4  11   1     9692.82     9013.86    467.29 o 
   5  11   1    10713.80    13262.62    642.17 o 
   6  11   1    12678.74    12290.57    551.19 o 
   7  11   1    11628.37    11890.47    353.73 o 
   8  11   1    14741.92    15405.71    582.96 o 
   9  11   1     9597.62    10269.27    463.19 o 
  10  11   1     8264.24     7207.09    138.53 o 
  11  11   1     1449.94     1304.94    162.54 o 
  12  11   1     1798.55     2509.32    418.13 o 
 -12  12   1     1457.63     1382.49    481.05 o 
 -11  12   1     2437.12     2268.21    507.71 o 
 -10  12   1     6556.19     5839.55    336.92 o 
  -9  12   1     9972.76    10610.82    553.20 o 
  -8  12   1    13516.74    12423.14    373.40 o 
  -7  12   1    14885.73    15451.53    958.01 o 
  -6  12   1    15909.21    17120.51    848.71 o 
  -5  12   1     5331.41     6055.01    402.79 o 
  -4  12   1     8837.52     8731.14    824.37 o 
  -3  12   1     3135.83     3673.18    267.22 o 
  -2  12   1     1945.99     1776.21    379.26 o 
  -1  12   1     1399.51     1573.08    212.58 o 
   0  12   1      590.26      805.74    414.77 o 
   1  12   1     1329.92     1251.44    173.94 o 
   2  12   1     1992.98     2074.75    306.62 o 
   3  12   1     2925.34     2912.08    131.69 o 
   4  12   1     8230.54     7325.28    347.78 o 
   5  12   1     5751.36     6035.63    420.97 o 
   6  12   1    16700.54    15893.32    507.14 o 
   7  12   1    14861.52    15007.26    661.14 o 
   8  12   1    14270.77    13428.88    269.10 o 
   9  12   1     9299.54     8314.81    197.39 o 
  10  12   1     5854.24     5619.51    289.76 o 
  11  12   1     2735.31     3293.67    489.66 o 
  12  12   1     1354.20     1523.08    288.32 o 
 -11  13   1     1033.52      657.85    244.56 o 
 -10  13   1     3633.54     3081.75    220.91 o 
  -9  13   1     4645.97     4022.89    103.92 o 
  -8  13   1    10983.47    10469.79   1499.84 o 
  -7  13   1    16033.01    14552.36   1371.63 o 
  -6  13   1    12442.72    11660.13   1526.64 o 
  -5  13   1    10649.71    10821.58   1195.08 o 
  -4  13   1     5004.51     4235.76    408.11 o 
  -3  13   1     3698.72     4015.57    314.17 o 
  -2  13   1     2490.35     2309.22    288.42 o 
  -1  13   1     2274.29     1843.70    183.33 o 
   0  13   1      902.83      752.98    182.87 o 
   1  13   1     2068.50     1976.27    615.18 o 
   2  13   1     2469.35     2889.78    426.75 o 
   3  13   1     3416.48     3598.11    216.43 o 
   4  13   1     5589.23     5932.67    728.27 o 
   5  13   1    11252.21    10694.84   1157.58 o 
   6  13   1    11872.25    11176.01    478.28 o 
   7  13   1    16186.54    16366.00    415.34 o 
   8  13   1    10662.68    10162.71    714.02 o 
   9  13   1     4457.95     4441.60    520.71 o 
  10  13   1     4045.45     4047.04    315.97 o 
  11  13   1     1292.54     1466.09    527.50 o 
 -11  14   1      699.62      748.12    212.60 o 
 -10  14   1     2601.00     2835.53    258.35 o 
  -9  14   1     3665.94     3662.57    404.09 o 
  -8  14   1     7734.01     9280.94    720.81 o 
  -7  14   1    12417.72    14481.61    876.31 o 
  -6  14   1    10776.84    10273.46    392.91 o 
  -5  14   1     6928.22     7728.10    662.35 o 
  -4  14   1     7437.55     7469.42    172.27 o 
  -3  14   1     1642.95     2187.88    280.04 o 
  -2  14   1     4565.86     4630.82    446.17 o 
  -1  14   1      356.90      194.27    563.96 o 
   0  14   1      173.80      114.20    436.22 o 
   1  14   1      246.98      231.50    466.61 o 
   2  14   1     4308.02     5116.37    864.45 o 
   3  14   1     2213.58     2176.42    138.75 o 
   4  14   1     7569.38     7558.22    453.56 o 
   5  14   1     6796.33     7102.20    481.68 o 
   6  14   1    10479.07    12740.66    384.30 o 
   7  14   1    11664.47    13906.60    795.19 o 
   8  14   1     7750.50     9765.78   1060.36 o 
   9  14   1     4050.59     3802.22    439.11 o 
  10  14   1     3137.35     2778.68    119.06 o 
  11  14   1      708.39      650.39    389.85 o 
 -10  15   1     2786.16     2671.28    291.31 o 
  -9  15   1     4107.76     3621.23    207.83 o 
  -8  15   1     2774.51     2643.51    115.71 o 
  -7  15   1    10280.36    10408.31    877.49 o 
  -6  15   1     6627.81     7222.04    456.20 o 
  -5  15   1     7187.45     7300.39    377.17 o 
  -4  15   1     5321.54     5362.31    852.86 o 
  -3  15   1     3344.68     3371.44    550.09 o 
  -2  15   1      768.98     1632.72    508.71 o 
  -1  15   1      996.09     1475.89    961.43 o 
   0  15   1       74.81       15.00    918.26 o 
   1  15   1     1124.21     1390.45    354.03 o 
   2  15   1      852.77     1332.29    449.25 o 
   3  15   1     3207.35     3714.47    510.25 o 
   4  15   1     5321.54     5609.18    525.08 o 
   5  15   1     7450.79     7863.29    905.35 o 
   6  15   1     6775.11     7053.68    486.04 o 
   7  15   1    10380.14     9643.15    198.02 o 
   8  15   1     3303.38     3532.13    556.94 o 
   9  15   1     3802.88     3459.10    286.48 o 
  10  15   1     2610.63     3033.10    354.06 o 
  -9  16   1     3220.13     3481.18    714.32 o 
  -8  16   1     3462.60     3581.73    355.95 o 
  -7  16   1     3984.86     4081.99    762.71 o 
  -6  16   1     7908.90     7130.67    881.30 o 
  -5  16   1     3962.96     3966.96    270.98 o 
  -4  16   1     7075.39     6383.55    349.66 o 
  -3  16   1     2445.53     2985.24    341.61 o 
  -2  16   1     1155.63     2237.77    735.49 o 
  -1  16   1      310.29      259.93    720.62 o 
   0  16   1       10.76      846.00    885.30 o 
   1  16   1      266.98      166.35    194.27 o 
   2  16   1     1291.79     1984.79   1018.21 o 
   3  16   1     2458.31     2615.79    481.93 o 
   4  16   1     7351.86    10164.43    890.97 o 
   5  16   1     3721.54     3571.34    327.30 o 
   6  16   1     7287.28     7189.27    287.45 o 
   7  16   1     4236.71     4406.34    369.14 o 
   8  16   1     3381.07     3632.27    272.98 o 
   9  16   1     3487.05     3262.17    404.46 o 
  -8  17   1     3708.74     3620.70    219.42 o 
  -7  17   1     4203.62     3946.64    235.45 o 
  -6  17   1     2854.51     2637.03    306.13 o 
  -5  17   1     4566.34     5884.76    915.01 o 
  -4  17   1     2359.52     2883.16    307.87 o 
  -3  17   1     2693.66     3086.93    323.89 o 
  -2  17   1      668.36     1091.22    526.46 o 
  -1  17   1      353.16      683.67    997.13 o 
   0  17   1        1.83        0.00    818.29 o 
   1  17   1      328.97      248.34    215.86 o 
   2  17   1      681.53     1222.67    950.58 o 
   3  17   1     2824.10     2828.98    661.46 o 
   4  17   1     2355.93     3017.47    472.04 o 
   5  17   1     4383.64     6360.12   1010.10 o 
   6  17   1     3020.18     3790.04    590.28 o 
   7  17   1     4189.14     4363.37    260.82 o 
   8  17   1     3719.31     4288.02    584.48 o 
  -7  18   1     1640.25     2420.02    436.98 o 
  -6  18   1     2965.76     2894.09    312.08 o 
  -5  18   1     2784.90     2811.09    392.59 o 
  -4  18   1     2387.98     2584.79    457.21 o 
  -3  18   1     1608.61     1784.40    635.59 o 
  -2  18   1      747.89      717.26    718.64 o 
  -1  18   1      146.96      368.15    844.50 o 
   0  18   1      990.24     1596.42    417.17 o 
   1  18   1      189.28      426.32    618.80 o 
   2  18   1      887.88      808.07     93.54 o 
   3  18   1     1432.68     1511.69    292.54 o 
   4  18   1     1972.09     2023.57    218.73 o 
   5  18   1     2977.38     2984.11    284.81 o 
   6  18   1     2798.68     3009.27    361.14 o 
   7  18   1     1900.84     1812.74    560.91 o 
  -5  19   1     2268.41     2708.75   1013.70 o 
  -4  19   1     1308.63     1719.20    327.39 o 
  -3  19   1      574.45      996.44    522.86 o 
  -2  19   1     1162.29     1361.50    238.64 o 
  -1  19   1      500.56      625.72    438.35 o 
   0  19   1       14.83        0.00    902.45 o 
   1  19   1      382.07      498.04    755.51 o 
   2  19   1     1246.80     2054.42   1131.59 o 
   3  19   1      573.30      381.35    170.38 o 
   4  19   1     1548.42     1565.32    185.17 o 
   5  19   1     2158.19     2457.62    402.87 o 
  -2  20   1     1500.20     2268.79    613.54 o 
  -1  20   1      298.24      279.67    504.37 o 
   0  20   1      339.97      225.62    141.51 o 
   1  20   1      232.06      142.50    893.42 o 
   2  20   1     1430.65     1958.25    701.31 o 
   0   0   2       80.53        0.00    729.12 o 
   1   0   2     1234.33     1479.83    239.84 o 
   2   0   2       99.78       42.55    350.09 o 
   3   0   2    19322.78    19796.81    446.47 o 
   4   0   2    12458.73    12363.11    681.86 o 
   5   0   2     1087.11     1176.20    294.63 o 
   6   0   2      382.58      384.43    360.72 o 
   7   0   2      488.11      414.02    113.20 o 
   8   0   2    19690.22    19961.23    345.71 o 
   9   0   2     1099.80     1511.11    201.20 o 
  10   0   2     1188.13     1215.35    301.07 o 
  11   0   2      299.29      446.43     80.51 o 
  12   0   2       30.21       19.80    207.91 o 
  13   0   2       89.81      105.10    321.58 o 
  14   0   2      735.08     1063.58    301.81 o 
  15   0   2       90.15       24.13    368.30 o 
 -15   1   2     9259.46     8814.64    551.71 o 
 -14   1   2       42.12       34.98    158.88 o 
 -13   1   2    30632.46    26890.93   1032.67 o 
 -12   1   2       69.62        0.00    109.70 o 
 -11   1   2    18853.72    20909.85    600.24 o 
 -10   1   2      348.72      324.22    208.92 o 
  -9   1   2     2327.98     2439.59    171.86 o 
  -8   1   2     1194.62     1426.08    218.52 o 
  -7   1   2     2928.12     3020.52    206.52 o 
  -6   1   2     1594.39     1919.74    171.29 o 
  -5   1   2    88358.69    82950.14    465.77 o 
  -4   1   2    13790.08    14422.04    603.40 o 
  -3   1   2   348112.19   327853.78   1921.77 o 
  -2   1   2     1982.85     2403.86    355.26 o 
  -1   1   2   217743.23   220480.72   1108.40 o 
   0   1   2       91.91        0.00     23.87 o 
   1   1   2   217253.34   215079.67   3001.28 o 
   2   1   2     1817.35     1968.80     97.11 o 
   3   1   2   336322.66   315370.69   2734.10 o 
   4   1   2    14403.88    15812.33    581.40 o 
   5   1   2    88869.45    82934.09    658.15 o 
   6   1   2     1712.57     2243.19    644.93 o 
   7   1   2     5199.66     5635.86    449.37 o 
   8   1   2     1167.65     1312.92    182.90 o 
   9   1   2     2406.55     2229.31     36.84 o 
  10   1   2      348.09      648.63    233.45 o 
  11   1   2    19195.31    17224.53    795.83 o 
  12   1   2       98.16      171.49    319.32 o 
  13   1   2    28659.09    26557.52    782.04 o 
  14   1   2       29.89       94.88    260.80 o 
  15   1   2     8961.40     7509.27     97.52 o 
 -15   2   2       77.45       12.54    436.35 o 
 -14   2   2      112.09        0.00    474.89 o 
 -13   2   2        1.22      794.15    486.15 o 
 -12   2   2      553.75     1050.17    434.67 o 
 -11   2   2     1117.66     1395.67    142.32 o 
 -10   2   2     3202.28     3369.13    177.61 o 
  -9   2   2      351.85      289.00     68.75 o 
  -8   2   2     2038.51     2020.71    179.30 o 
  -7   2   2     1749.68     2377.54    486.08 o 
  -6   2   2     4963.14     4670.58    458.33 o 
  -5   2   2      132.18       11.52     70.41 o 
  -4   2   2     4213.28     4524.25    243.45 o 
  -3   2   2     7114.70     6790.57    321.71 o 
  -2   2   2    89634.43    84140.11    905.47 o 
  -1   2   2      213.42      263.53    275.28 o 
   0   2   2       66.06        0.00    260.97 o 
   1   2   2      209.01      252.86     65.68 o 
   2   2   2    90439.66    84250.48    655.49 o 
   3   2   2     6997.96     6470.57    308.19 o 
   4   2   2     4395.15     4376.16    128.17 o 
   5   2   2      106.67      110.34    178.61 o 
   6   2   2     3998.27     4183.01    267.61 o 
   7   2   2     1845.59     1900.96    111.47 o 
   8   2   2     2257.20     2066.50    223.82 o 
   9   2   2      402.61      287.11    121.57 o 
  10   2   2     3492.89     3853.80    239.16 o 
  11   2   2     1086.99     1525.79    328.01 o 
  12   2   2      443.26      509.02     96.71 o 
  13   2   2        0.10        0.00     89.41 o 
  14   2   2       48.60      100.11    382.62 o 
  15   2   2       89.17       41.89    365.05 o 
 -15   3   2    10161.09    11134.04    661.44 o 
 -14   3   2      168.65      149.99    491.22 o 
 -13   3   2    16978.61    15535.90   1355.66 o 
 -12   3   2      134.18       83.54     16.60 o 
 -11   3   2    23755.73    21374.25   1584.43 o 
 -10   3   2       16.95       79.94    177.67 o 
  -9   3   2     2189.05     2235.99    194.41 o 
  -8   3   2     1505.45     1532.73    216.51 o 
  -7   3   2    10110.04    10595.78    305.74 o 
  -6   3   2       99.96       12.38     44.21 o 
  -5   3   2    40063.42    35157.52   1343.71 o 
  -4   3   2      826.62      757.37    113.80 o 
  -3   3   2   198861.84   184827.78    586.07 o 
  -2   3   2       54.24        0.00    488.44 o 
  -1   3   2   346316.28   346104.66   1729.31 o 
   0   3   2      264.82      278.66     70.45 o 
   1   3   2   346631.16   345217.66   1818.13 o 
   2   3   2       85.03      103.42    260.43 o 
   3   3   2   203608.66   186681.78   3809.07 o 
   4   3   2      759.78      934.78    268.70 o 
   5   3   2    38341.03    36142.89    570.57 o 
   6   3   2       65.46        3.98     44.96 o 
   7   3   2     9343.71     9399.15    206.79 o 
   8   3   2     1430.77     1558.90    220.86 o 
   9   3   2     1835.32     2623.00    334.48 o 
  10   3   2       29.40      151.12    245.75 o 
  11   3   2    23871.81    21337.25    233.96 o 
  12   3   2      147.25      316.84    325.23 o 
  13   3   2    18479.57    16109.78   1138.75 o 
  14   3   2      193.68      283.97    624.44 o 
  15   3   2    11035.11    10829.91    852.03 o 
 -15   4   2      274.10      302.46    259.71 o 
 -14   4   2      649.65      675.62    149.43 o 
 -13   4   2       79.31      299.96    383.72 o 
 -12   4   2     1244.75     1094.24    180.02 o 
 -11   4   2       12.37       30.15    452.20 o 
 -10   4   2      845.76     1085.00    255.01 o 
  -9   4   2     3326.31     3674.22    181.07 o 
  -8   4   2     1363.06     1382.82    158.19 o 
  -7   4   2      246.22      246.53     69.72 o 
  -6   4   2     1040.21     1093.79    477.98 o 
  -5   4   2     1525.13     1608.41    469.90 o 
  -4   4   2     2083.23     2319.88    191.34 o 
  -3   4   2      950.80     1115.62    267.38 o 
  -2   4   2    18059.89    19203.69    627.11 o 
  -1   4   2      567.31      585.41    455.41 o 
   0   4   2        3.08        0.00    386.57 o 
   1   4   2      546.89      589.30    461.40 o 
   2   4   2    17750.67    19568.23    800.54 o 
   3   4   2      963.03     1387.18    483.62 o 
   4   4   2     1720.99     1779.91    219.75 o 
   5   4   2     1549.31     1835.23    498.66 o 
   6   4   2      933.31      781.06     90.50 o 
   7   4   2      317.29      335.12    242.72 o 
   8   4   2     1463.59     1129.97     45.32 o 
   9   4   2     3340.23     3401.60    308.97 o 
  10   4   2      709.26      618.51     45.09 o 
  11   4   2       37.43       60.18    105.84 o 
  12   4   2      821.24      722.54    107.42 o 
  13   4   2       90.44       13.43    611.29 o 
  14   4   2      758.89      995.00    521.74 o 
  15   4   2      248.17      351.96    679.39 o 
 -15   5   2    16349.74    15009.93    590.15 o 
 -14   5   2       20.38        0.00    366.00 o 
 -13   5   2    14967.96    14395.38    289.97 o 
 -12   5   2     1525.24     1690.56    278.23 o 
 -11   5   2     6803.14     5738.45    297.71 o 
 -10   5   2       69.67       50.74    442.36 o 
  -9   5   2     1352.64     1300.09    379.97 o 
  -8   5   2     3023.49     2913.89     67.36 o 
  -7   5   2     1543.35     2572.54    405.07 o 
  -6   5   2      585.11      612.27     79.49 o 
  -5   5   2    68477.40    64308.55    572.96 o 
  -4   5   2      588.72      685.34    108.48 o 
  -3   5   2   228585.55   219297.94   1306.15 o 
  -2   5   2     1060.40     1236.86    337.72 o 
  -1   5   2    84442.94    88177.65    376.81 o 
   0   5   2      230.78      326.29    183.21 o 
   1   5   2    85072.23    89484.98    799.94 o 
   2   5   2      906.38     1175.45    311.49 o 
   3   5   2   226688.42   217068.86    497.35 o 
   4   5   2      484.89      634.65    296.15 o 
   5   5   2    69269.20    63520.04    419.61 o 
   6   5   2      677.19      692.58    123.82 o 
   7   5   2     1524.92     2282.99    295.87 o 
   8   5   2     3226.73     3543.70    226.68 o 
   9   5   2     1660.20     1476.78    243.58 o 
  10   5   2       50.63        0.00    330.02 o 
  11   5   2     6069.69     5505.25    332.21 o 
  12   5   2     1421.34     1532.79    360.73 o 
  13   5   2    14595.29    13331.34    245.25 o 
  14   5   2       35.53       13.80     73.04 o 
  15   5   2    16924.72    17156.80   1116.09 o 
 -14   6   2      358.89      457.96    466.99 o 
 -13   6   2       97.73      239.10    158.77 o 
 -12   6   2      483.80      392.60    163.26 o 
 -11   6   2      138.47      504.89    449.71 o 
 -10   6   2      447.79      476.66    221.00 o 
  -9   6   2      108.96      132.69     93.83 o 
  -8   6   2     2717.74     3013.84    321.84 o 
  -7   6   2      103.51       52.35     50.35 o 
  -6   6   2     3176.18     3201.34    196.46 o 
  -5   6   2     1682.84     2992.18    416.16 o 
  -4   6   2      763.54      930.61    382.31 o 
  -3   6   2     1224.22     1186.00    203.22 o 
  -2   6   2     6635.23     7707.37    229.28 o 
  -1   6   2      247.71      301.15     27.42 o 
   0   6   2       55.83       67.76    457.09 o 
   1   6   2      232.83     1100.37    335.76 o 
   2   6   2     6491.85     7708.15    279.95 o 
   3   6   2     1137.24     1067.33     88.23 o 
   4   6   2      596.77      656.81    512.38 o 
   5   6   2     1760.78     2656.12    335.83 o 
   6   6   2     3487.09     3451.58    186.43 o 
   7   6   2      175.80      120.18    115.00 o 
   8   6   2     2767.35     2665.00    239.02 o 
   9   6   2      126.89      165.11    123.69 o 
  10   6   2      325.85      340.39    308.67 o 
  11   6   2      184.30      430.47    404.31 o 
  12   6   2      591.02     1120.48    910.33 o 
  13   6   2       76.56       30.95     48.40 o 
  14   6   2      485.62      747.88    199.06 o 
 -14   7   2       83.94        0.00     24.16 o 
 -13   7   2    13106.15    12513.58    520.04 o 
 -12   7   2      267.86      445.69    288.89 o 
 -11   7   2     7303.19     6717.39    356.06 o 
 -10   7   2       22.14        0.00    286.32 o 
  -9   7   2     1743.89     2257.44    403.05 o 
  -8   7   2       39.53      104.70    410.20 o 
  -7   7   2     5783.46     5680.09    238.35 o 
  -6   7   2      774.39     1354.91    359.92 o 
  -5   7   2    41355.28    39311.54    907.97 o 
  -4   7   2     1468.81     1591.18    240.95 o 
  -3   7   2    61584.86    58172.13    361.40 o 
  -2   7   2       74.47      284.87    263.56 o 
  -1   7   2   251582.70   247994.84   3540.99 o 
   0   7   2      700.03      863.18    155.89 o 
   1   7   2   251841.98   249867.63    800.02 o 
   2   7   2      151.12       78.37    235.43 o 
   3   7   2    60423.62    54454.91   1196.33 o 
   4   7   2     1237.52     1296.35     85.74 o 
   5   7   2    40748.62    39136.49   1032.16 o 
   6   7   2      692.13      737.17    164.57 o 
   7   7   2     6069.22     6386.88    209.67 o 
   8   7   2       74.03       95.44     94.07 o 
   9   7   2     1833.80     1811.27    418.95 o 
  10   7   2       46.64        0.00     95.38 o 
  11   7   2     8024.81     8757.63   1276.66 o 
  12   7   2      226.70      752.38    498.69 o 
  13   7   2    12860.59    14130.79   1078.88 o 
  14   7   2       68.26        0.00    852.57 o 
 -14   8   2      330.73      252.38     90.12 o 
 -13   8   2        9.88      181.57    279.99 o 
 -12   8   2     1405.17     2115.29    423.69 o 
 -11   8   2      365.94      452.20    378.69 o 
 -10   8   2     1622.21     1838.29    544.89 o 
  -9   8   2      376.42      368.01    153.13 o 
  -8   8   2      373.29      653.42    415.61 o 
  -7   8   2      198.21       43.81    386.64 o 
  -6   8   2     1647.87     1703.99    143.53 o 
  -5   8   2     1054.53     1180.93    155.04 o 
  -4   8   2     3360.47     3384.78    209.33 o 
  -3   8   2      664.75      825.98    273.39 o 
  -2   8   2    16161.54    15887.22   1255.11 o 
  -1   8   2       32.24        0.00     38.55 o 
   0   8   2       22.01        0.00    117.96 o 
   1   8   2       22.93      100.96    195.75 o 
   2   8   2    16022.34    16685.25   1027.93 o 
   3   8   2      661.32     1203.17    369.34 o 
   4   8   2     2973.48     2929.70    289.85 o 
   5   8   2     1048.71      975.40    125.02 o 
   6   8   2     2119.86     1954.19    102.57 o 
   7   8   2      127.64        0.00    182.71 o 
   8   8   2      279.31      312.14    147.03 o 
   9   8   2      337.66      478.20    295.73 o 
  10   8   2     1152.35     1398.88    547.18 o 
  11   8   2      424.81      406.65    432.40 o 
  12   8   2     1578.28     1502.04    458.27 o 
  13   8   2        1.36        0.00    258.59 o 
  14   8   2      435.46      422.86    179.79 o 
 -13   9   2     6752.24     5935.64    186.98 o 
 -12   9   2      268.99      148.96    595.40 o 
 -11   9   2    10455.21    11377.51    620.74 o 
 -10   9   2      144.40      286.64    520.16 o 
  -9   9   2     2589.76     2947.06    264.67 o 
  -8   9   2      573.45      548.74    367.74 o 
  -7   9   2     4219.49     4203.42    283.15 o 
  -6   9   2      638.22     1127.35    326.05 o 
  -5   9   2    26221.50    27247.31    614.51 o 
  -4   9   2     1440.64     1519.46    186.87 o 
  -3   9   2    75851.99    74971.50    466.13 o 
  -2   9   2      176.71       95.40     38.43 o 
  -1   9   2   136459.11   129427.92   2147.02 o 
   0   9   2      246.34      115.41    231.11 o 
   1   9   2   137090.23   129334.29   3636.74 o 
   2   9   2      238.79      221.53    101.13 o 
   3   9   2    77626.59    74420.69    456.46 o 
   4   9   2     1277.24     1037.93    554.81 o 
   5   9   2    25861.96    24634.17    831.35 o 
   6   9   2      673.45      456.25    200.11 o 
   7   9   2     3915.54     3643.44    286.58 o 
   8   9   2      708.94      982.13    182.58 o 
   9   9   2     2382.86     2538.64    347.24 o 
  10   9   2      128.77       19.83     88.22 o 
  11   9   2    10320.17     9136.64    804.24 o 
  12   9   2      210.32      158.60    577.43 o 
  13   9   2     7488.24     7405.19    767.33 o 
 -13  10   2      167.94       78.66    430.69 o 
 -12  10   2      810.18      694.39    127.60 o 
 -11  10   2        0.65        0.00    511.08 o 
 -10  10   2     2075.41     2126.30    547.57 o 
  -9  10   2      124.05      137.86    177.87 o 
  -8  10   2     1056.63     1032.32    477.06 o 
  -7  10   2      711.88      886.05    357.53 o 
  -6  10   2      720.14      658.92     83.63 o 
  -5  10   2      602.81      486.57    178.02 o 
  -4  10   2      657.03      574.58    120.43 o 
  -3  10   2      633.35      454.80    241.31 o 
  -2  10   2     5666.47     6249.77    498.03 o 
  -1  10   2      184.28      219.12     81.09 o 
   0  10   2       47.10       65.84    231.21 o 
   1  10   2      207.14      327.48    254.85 o 
   2  10   2     5691.47     5582.04    327.36 o 
   3  10   2      750.26     1043.87    390.88 o 
   4  10   2      533.20      865.37    324.34 o 
   5  10   2      622.72      627.35    553.64 o 
   6  10   2      434.64      952.35    629.00 o 
   7  10   2      560.17      774.05    447.82 o 
   8  10   2     1552.60     1994.12    257.92 o 
   9  10   2       55.61      260.76    780.36 o 
  10  10   2     2285.56     2366.19    232.29 o 
  11  10   2       36.48       68.46    338.43 o 
  12  10   2      641.24      852.67    592.77 o 
  13  10   2      227.08      103.13     43.13 o 
 -13  11   2     6382.20     9373.09   1813.22 o 
 -12  11   2       56.28      139.55    216.17 o 
 -11  11   2     6472.77     5781.84     61.29 o 
 -10  11   2      202.62      359.83    168.59 o 
  -9  11   2     1604.20     1412.93    295.15 o 
  -8  11   2       95.20       76.85    424.43 o 
  -7  11   2     2631.02     2546.58    169.10 o 
  -6  11   2      131.27      131.99    108.48 o 
  -5  11   2    21568.07    23688.11    662.26 o 
  -4  11   2      411.02      338.82    332.64 o 
  -3  11   2    69634.20    71050.88    778.33 o 
  -2  11   2      444.76      775.28    185.15 o 
  -1  11   2    82521.17    75493.42    411.25 o 
   0  11   2      471.24      676.24    262.40 o 
   1  11   2    82363.04    74222.52    916.28 o 
   2  11   2      383.63      419.26    233.51 o 
   3  11   2    68502.65    67810.54    330.01 o 
   4  11   2      300.28      176.66    292.09 o 
   5  11   2    21231.83    23483.65    759.02 o 
   6  11   2       68.20       49.47     98.77 o 
   7  11   2     2868.47     2683.93    393.62 o 
   8  11   2       72.93      298.36    207.38 o 
   9  11   2     1544.69     1491.14    160.46 o 
  10  11   2      255.08      368.02    193.42 o 
  11  11   2     6337.65     6221.59    304.07 o 
  12  11   2       83.84        0.00     43.01 o 
 -12  12   2      267.71      390.49    250.30 o 
 -11  12   2      202.06      230.94    162.05 o 
 -10  12   2     1002.31      971.60    427.87 o 
  -9  12   2      657.92      900.83    592.89 o 
  -8  12   2     1178.27     1159.49    204.95 o 
  -7  12   2      853.33      818.54    107.47 o 
  -6  12   2      526.48      377.50    632.27 o 
  -5  12   2      814.71      898.19    356.88 o 
  -4  12   2      561.00      694.60    143.72 o 
  -3  12   2      612.29      557.38    171.72 o 
  -2  12   2      506.56      627.98    456.71 o 
  -1  12   2       43.45        0.00    183.28 o 
   0  12   2      151.63       47.08    212.15 o 
   1  12   2       55.38        0.00    101.99 o 
   2  12   2      496.91      513.80    527.77 o 
   3  12   2      471.55      606.04    397.27 o 
   4  12   2      668.05      446.11     57.12 o 
   5  12   2      634.56      705.15    527.73 o 
   6  12   2      377.51      570.97    545.02 o 
   7  12   2      959.51     1623.74    562.07 o 
   8  12   2     1081.58     1154.00    366.23 o 
   9  12   2      820.19     1303.38    377.85 o 
  10  12   2     1064.03     1374.81    328.48 o 
  11  12   2      206.89      128.98    440.81 o 
  12  12   2      276.85      302.91    153.16 o 
 -12  13   2      237.18      227.85    213.46 o 
 -11  13   2     2319.73     2810.32    499.95 o 
 -10  13   2      167.50       99.08     40.72 o 
  -9  13   2      849.38      667.93    273.84 o 
  -8  13   2      305.02      217.53    421.10 o 
  -7  13   2     3273.27     3251.02    338.24 o 
  -6  13   2      432.07      745.21    225.37 o 
  -5  13   2    18106.58    18190.46    294.39 o 
  -4  13   2      500.80      736.71    371.37 o 
  -3  13   2    23666.18    23126.74    911.55 o 
  -2  13   2      157.53       32.54     62.05 o 
  -1  13   2    66342.84    60163.57    502.12 o 
   0  13   2      416.15      336.88    106.34 o 
   1  13   2    65533.91    59058.82    582.01 o 
   2  13   2      228.97      331.41    231.94 o 
   3  13   2    23863.43    26478.07    505.31 o 
   4  13   2      443.97      364.89    227.54 o 
   5  13   2    18470.04    17735.64    581.13 o 
   6  13   2      375.40      518.89    124.79 o 
   7  13   2     2905.05     2722.50    169.20 o 
   8  13   2      203.45      184.16    157.11 o 
   9  13   2      972.14      968.74    536.55 o 
  10  13   2      158.52       69.35    140.61 o 
  11  13   2     2137.93     2029.33    246.76 o 
 -11  14   2      429.92      358.26    814.28 o 
 -10  14   2      190.50      149.10    361.14 o 
  -9  14   2      118.61      177.58    141.91 o 
  -8  14   2      308.38      225.05     85.85 o 
  -7  14   2      199.09      693.65    253.37 o 
  -6  14   2      317.19      466.55    429.24 o 
  -5  14   2      905.00      808.81    240.44 o 
  -4  14   2       98.41       58.54    474.41 o 
  -3  14   2      349.22      431.94    421.23 o 
  -2  14   2      178.80       88.74    179.43 o 
  -1  14   2      119.12      340.96    348.14 o 
   0  14   2        3.08      394.78    644.33 o 
   1  14   2      143.90      126.80    676.32 o 
   2  14   2      163.98      212.41    730.77 o 
   3  14   2      408.76      592.75    221.56 o 
   4  14   2      105.70      122.29    893.14 o 
   5  14   2      842.94     1566.27    377.42 o 
   6  14   2      226.37      500.49    502.54 o 
   7  14   2      114.40      309.24    462.92 o 
   8  14   2      151.70       77.84    118.73 o 
   9  14   2      194.80      126.05    209.46 o 
  10  14   2      226.33      513.01    319.70 o 
  11  14   2      416.70      279.57    750.34 o 
 -10  15   2      143.54     1013.35    701.34 o 
  -9  15   2      284.47      161.31     97.53 o 
  -8  15   2       85.17      201.70    213.60 o 
  -7  15   2     2232.89     2341.68    206.09 o 
  -6  15   2      339.46      283.02    376.33 o 
  -5  15   2    10178.70    12001.95    658.48 o 
  -4  15   2      789.27     1252.02    601.36 o 
  -3  15   2    17573.59    18711.40   1442.97 o 
  -2  15   2      232.09      115.89     97.89 o 
  -1  15   2    44194.46    40447.02    699.34 o 
   0  15   2      121.63      446.66    579.24 o 
   1  15   2    44042.86    41346.39    673.29 o 
   2  15   2      320.87      591.46    450.94 o 
   3  15   2    18045.37    18803.38    563.14 o 
   4  15   2      771.12      749.88    176.01 o 
   5  15   2    10196.24    11050.14    341.89 o 
   6  15   2      253.34      317.23    106.62 o 
   7  15   2     2110.86     2836.64    458.03 o 
   8  15   2       41.62       79.20    250.22 o 
   9  15   2      274.15      302.82    289.44 o 
  10  15   2      209.39      188.62    127.05 o 
  -9  16   2      904.90     1100.63    108.01 o 
  -8  16   2       89.30        0.00    225.48 o 
  -7  16   2      231.91      497.03    384.37 o 
  -6  16   2       97.34       19.75    226.51 o 
  -5  16   2      309.82      242.16    811.61 o 
  -4  16   2      251.78      121.32     63.58 o 
  -3  16   2      638.28      689.85    563.24 o 
  -2  16   2        2.90        0.00    106.92 o 
  -1  16   2       75.79      124.82     53.16 o 
   0  16   2      131.63      174.36    659.03 o 
   1  16   2       71.98        0.00    167.22 o 
   2  16   2        5.24        0.00     35.96 o 
   3  16   2      705.47      687.50    333.90 o 
   4  16   2      274.86      248.02    277.06 o 
   5  16   2      343.99      250.69    219.41 o 
   6  16   2      134.66       99.56     82.18 o 
   7  16   2      151.63      191.98    176.62 o 
   8  16   2       47.84      115.74    572.73 o 
   9  16   2      807.93      997.90    196.63 o 
  -8  17   2       24.09        0.00    100.58 o 
  -7  17   2      661.52      743.71    473.99 o 
  -6  17   2      178.32       96.23    796.01 o 
  -5  17   2     4774.88     4814.91    445.37 o 
  -4  17   2      229.72      395.80    308.65 o 
  -3  17   2    20811.31    22706.35    527.94 o 
  -2  17   2       87.08       63.58     89.92 o 
  -1  17   2    22149.48    22898.40    844.25 o 
   0  17   2       83.29      137.57    736.32 o 
   1  17   2    22446.76    22473.02    648.78 o 
   2  17   2      106.15      198.59    397.00 o 
   3  17   2    21054.30    21900.41   1476.24 o 
   4  17   2      210.23     1050.41    529.51 o 
   5  17   2     4545.71     5931.38    792.02 o 
   6  17   2      160.43      579.13    942.01 o 
   7  17   2      587.87      806.67    311.68 o 
   8  17   2        3.45        0.00     82.14 o 
  -7  18   2      328.90      195.64   1167.68 o 
  -6  18   2      260.71      242.66    760.10 o 
  -5  18   2       46.68      178.45    284.28 o 
  -4  18   2      420.33      542.98    560.29 o 
  -3  18   2       15.23      393.68    471.95 o 
  -2  18   2      353.41      277.05   1002.41 o 
  -1  18   2       60.55      390.53    262.20 o 
   0  18   2      132.58      205.04    446.95 o 
   1  18   2       50.86        0.00     23.97 o 
   2  18   2      391.08      151.10    789.58 o 
   3  18   2       22.34       89.43    320.49 o 
   4  18   2      458.36      302.20    917.91 o 
   5  18   2       70.38       15.49    504.82 o 
   6  18   2      364.37      208.10    272.12 o 
   7  18   2      362.83      979.35    582.97 o 
  -5  19   2     2530.59     3017.08    364.21 o 
  -4  19   2       90.69        6.16    802.89 o 
  -3  19   2     9561.17    12224.70   1036.41 o 
  -2  19   2        2.42        0.00    557.45 o 
  -1  19   2    22087.40    23382.82    941.69 o 
   0  19   2        2.53        0.00    460.53 o 
   1  19   2    21588.99    20217.17     77.95 o 
   2  19   2       13.40      136.23    964.27 o 
   3  19   2     9276.40     8619.67   1066.10 o 
   4  19   2      148.40      204.27    752.73 o 
   5  19   2     2934.75     3672.95    911.26 o 
  -2  20   2      481.39      396.78    637.77 o 
  -1  20   2       21.58        0.00    231.48 o 
   0  20   2      112.07        0.00    564.49 o 
   1  20   2       18.72      463.38    659.57 o 
   2  20   2      429.98      300.24    332.85 o 
   1   0   3     1019.77     1795.48    427.39 o 
   2   0   3    24192.33    23465.39    411.12 o 
   3   0   3     7243.68     6587.49    228.40 o 
   4   0   3     7190.02     7016.38    388.56 o 
   5   0   3    54823.27    51641.51   1447.17 o 
   6   0   3     9968.09     9413.04    206.75 o 
   7   0   3    40886.84    40193.71   1248.17 o 
   8   0   3    47536.53    43626.89    649.98 o 
   9   0   3    15637.27    17612.62    491.87 o 
  10   0   3    22513.55    22025.39    816.99 o 
  11   0   3    23032.33    20357.58   1181.76 o 
  12   0   3     3981.93     4088.65    297.85 o 
  13   0   3     7277.94     6586.98    219.98 o 
  14   0   3       20.07       62.19    421.47 o 
  15   0   3       73.22        0.00     43.18 o 
 -15   1   3        5.15      209.23    686.01 o 
 -14   1   3     1759.28     1499.05    161.30 o 
 -13   1   3     2651.47     2445.47    124.95 o 
 -12   1   3     4307.47     4583.19    249.39 o 
 -11   1   3    16606.31    18191.49    465.61 o 
 -10   1   3    14678.57    14532.63   1037.86 o 
  -9   1   3    17143.37    16742.09    884.43 o 
  -8   1   3    40374.15    36447.39    738.44 o 
  -7   1   3    23940.30    23548.94    762.12 o 
  -6   1   3    42985.57    42605.21    320.37 o 
  -5   1   3    39873.73    37426.74    597.70 o 
  -4   1   3    10606.30    11569.71    431.34 o 
  -3   1   3    81394.66    76114.08   1750.39 o 
  -2   1   3     8977.48     9887.06    697.02 o 
  -1   1   3     5166.24     5603.58    213.02 o 
   0   1   3     4230.59     3981.56    180.21 o 
   1   1   3     4936.84     4825.95    414.99 o 
   2   1   3    11345.16    11220.07    278.40 o 
   3   1   3    95260.35    89193.11    246.79 o 
   4   1   3    12981.08    13693.11    278.81 o 
   5   1   3    38658.67    33938.75    588.07 o 
   6   1   3    37784.73    40181.15    662.74 o 
   7   1   3    15889.13    16794.20   1011.10 o 
   8   1   3    38104.56    34827.51    485.75 o 
   9   1   3    19635.01    19970.14    376.00 o 
  10   1   3    15893.31    14418.94    477.88 o 
  11   1   3    17514.90    16472.53    266.88 o 
  12   1   3     5373.68     4697.71     46.19 o 
  13   1   3     1888.78     2188.93    277.58 o 
  14   1   3     1652.70     1301.26    442.96 o 
  15   1   3        4.24        0.00     88.76 o 
 -15   2   3      750.03      706.91    261.72 o 
 -14   2   3     1088.16     1458.29    280.51 o 
 -13   2   3     3621.33     3619.94    247.27 o 
 -12   2   3     1243.45     1590.30    131.42 o 
 -11   2   3    17199.22    18066.11    610.65 o 
 -10   2   3     8787.90     8126.11    328.16 o 
  -9   2   3    24688.63    26165.52    469.78 o 
  -8   2   3    36630.04    34736.88    454.94 o 
  -7   2   3    21699.80    22780.74    678.16 o 
  -6   2   3    41990.67    42347.89    369.53 o 
  -5   2   3    17475.70    18829.85    591.80 o 
  -4   2   3    25968.80    28203.64    598.52 o 
  -3   2   3    59703.58    56503.35    627.85 o 
  -2   2   3    29317.10    30355.90   1010.09 o 
  -1   2   3     3609.55     3723.81    493.18 o 
   0   2   3      538.14      786.67    626.06 o 
   1   2   3     3814.88     4136.08    165.35 o 
   2   2   3    24759.50    24953.96    616.72 o 
   3   2   3    51813.05    49914.41    770.69 o 
   4   2   3    23108.27    24828.58    469.09 o 
   5   2   3    18639.34    20048.97    994.46 o 
   6   2   3    48949.44    51175.00    765.95 o 
   7   2   3    32593.01    34078.17    583.00 o 
   8   2   3    36841.55    33337.32   1090.06 o 
   9   2   3    23400.19    24629.13    385.79 o 
  10   2   3     7049.39     6930.75    405.51 o 
  11   2   3    14133.78    14147.38    884.73 o 
  12   2   3     1368.73     1539.56    266.90 o 
  13   2   3     4465.14     4201.27    202.51 o 
  14   2   3     1213.97     1270.19    352.37 o 
  15   2   3     1053.21     1005.40     71.20 o 
 -15   3   3      438.82      631.94    629.07 o 
 -14   3   3     3136.50     2713.46    389.22 o 
 -13   3   3     1940.56     1997.53    370.09 o 
 -12   3   3     4682.01     4722.98    303.26 o 
 -11   3   3     4578.42     4507.56    215.36 o 
 -10   3   3    16032.29    14822.56    847.18 o 
  -9   3   3    19519.90    18986.61    791.55 o 
  -8   3   3    16368.21    14439.38    388.94 o 
  -7   3   3    37657.08    37355.80    835.34 o 
  -6   3   3     9257.52    10353.12    506.46 o 
  -5   3   3    48741.01    47255.04    735.28 o 
  -4   3   3    21946.69    23412.41    185.25 o 
  -3   3   3    39457.64    37547.10    343.36 o 
  -2   3   3     8936.59     9904.70    568.21 o 
  -1   3   3     3418.92     3340.63    332.10 o 
   0   3   3       56.45        0.00    130.35 o 
   1   3   3     3614.44     3742.42    187.36 o 
   2   3   3     8700.56     9184.33    338.42 o 
   3   3   3    41251.41    40530.26    715.48 o 
   4   3   3    22128.53    23776.13    735.23 o 
   5   3   3    47086.33    46705.43    510.18 o 
   6   3   3     9249.42     9394.77    379.07 o 
   7   3   3    31604.30    31215.41    280.13 o 
   8   3   3    16441.24    14347.66    579.17 o 
   9   3   3    19678.70    22050.22    547.23 o 
  10   3   3    17118.66    15907.89    897.05 o 
  11   3   3     4995.84     5370.68    509.45 o 
  12   3   3     5074.01     4695.45    221.58 o 
  13   3   3     1752.12     1626.08    226.04 o 
  14   3   3     2780.58     2481.47    215.59 o 
  15   3   3      465.77      827.71    324.39 o 
 -15   4   3      816.55      941.13    453.14 o 
 -14   4   3       93.59       13.70    105.59 o 
 -13   4   3     4369.18     4128.83    333.80 o 
 -12   4   3     1736.75     1659.39    148.22 o 
 -11   4   3    12651.23    13249.28    512.17 o 
 -10   4   3     9083.81     8722.26    164.02 o 
  -9   4   3    19480.87    18291.91    280.07 o 
  -8   4   3    22011.40    19643.00   1092.69 o 
  -7   4   3    25811.67    24123.81   1443.27 o 
  -6   4   3    35145.51    34305.25    974.60 o 
  -5   4   3    40609.95    37837.80    236.94 o 
  -4   4   3    27266.98    29601.87    441.98 o 
  -3   4   3    18999.88    18494.91    380.46 o 
  -2   4   3     9312.44    11377.57    687.80 o 
  -1   4   3     6001.85     5944.53    782.89 o 
   0   4   3     2211.45     2074.21    103.89 o 
   1   4   3     4809.52     4593.96    256.35 o 
   2   4   3    12580.46    12836.91    186.55 o 
   3   4   3    19374.89    18413.87    623.51 o 
   4   4   3    30506.67    31603.74    231.82 o 
   5   4   3    45798.55    44224.59    411.58 o 
   6   4   3    30229.51    29095.68    361.42 o 
   7   4   3    25544.18    25385.30    304.11 o 
   8   4   3    21161.49    20331.42    399.15 o 
   9   4   3    17407.86    17377.01    396.96 o 
  10   4   3    10092.31    11222.21    641.93 o 
  11   4   3    12194.74    11181.33    894.43 o 
  12   4   3     2126.30     2137.06    359.78 o 
  13   4   3     4322.49     4335.31    385.67 o 
  14   4   3       67.93       24.42    162.72 o 
  15   4   3     1061.38      934.63    401.20 o 
 -15   5   3      228.81      929.88    539.50 o 
 -14   5   3     2259.44     2881.78    438.44 o 
 -13   5   3     1032.61     1440.25    483.54 o 
 -12   5   3     7216.97     6249.21    134.17 o 
 -11   5   3     7851.70     7463.92    215.14 o 
 -10   5   3    10766.86     9628.96    267.04 o 
  -9   5   3    17348.12    16724.40    913.05 o 
  -8   5   3    25516.58    22566.01    705.14 o 
  -7   5   3    26913.35    27630.40    432.32 o 
  -6   5   3    34027.10    32078.49    334.52 o 
  -5   5   3    51768.96    50130.23    753.89 o 
  -4   5   3    10786.58    11199.57    387.93 o 
  -3   5   3    36234.18    34568.30    445.25 o 
  -2   5   3     4072.62     4936.48    428.03 o 
  -1   5   3     4472.57     4604.01    263.41 o 
   0   5   3       46.98        0.00     58.67 o 
   1   5   3     5483.58     5832.33    360.39 o 
   2   5   3     2799.66     3218.66    197.71 o 
   3   5   3    38752.07    35836.51   1445.09 o 
   4   5   3    10485.85    11026.28    248.31 o 
   5   5   3    47364.36    45067.86    718.66 o 
   6   5   3    35490.71    34850.65    747.01 o 
   7   5   3    26390.11    26790.24    982.72 o 
   8   5   3    24058.25    21778.69   1118.60 o 
   9   5   3    17767.27    18788.12    429.45 o 
  10   5   3    11420.26    10097.65    338.11 o 
  11   5   3     7660.26     7646.63    648.55 o 
  12   5   3     8049.71     6851.84    252.14 o 
  13   5   3     1275.99     1348.24    291.17 o 
  14   5   3     2010.28     1865.44    467.61 o 
  15   5   3      200.64      132.19    204.58 o 
 -14   6   3       26.64        0.00    127.07 o 
 -13   6   3     3409.98     2870.15    357.49 o 
 -12   6   3     2460.38     2068.24    207.47 o 
 -11   6   3     9100.96     8198.41    344.42 o 
 -10   6   3     8206.18     7322.13    183.33 o 
  -9   6   3    14097.30    13765.56    309.56 o 
  -8   6   3    23149.74    22595.84    545.88 o 
  -7   6   3    26364.43    25903.58    695.34 o 
  -6   6   3    31568.05    30987.31    332.09 o 
  -5   6   3    31444.57    30631.11    627.46 o 
  -4   6   3    12330.35    13738.84    402.64 o 
  -3   6   3    20428.45    21937.28    619.97 o 
  -2   6   3     7161.15     6228.95    257.56 o 
  -1   6   3      408.84      800.61    170.34 o 
   0   6   3      386.34      302.82    493.41 o 
   1   6   3      251.27      716.00    190.56 o 
   2   6   3     7471.60     7199.87    594.82 o 
   3   6   3    16040.06    16577.82    624.60 o 
   4   6   3    12910.65    14983.57    364.22 o 
   5   6   3    32609.88    30868.79    682.80 o 
   6   6   3    30736.19    29889.96    193.46 o 
   7   6   3    30252.41    29700.21    711.30 o 
   8   6   3    20927.97    20093.67    885.63 o 
   9   6   3    14124.83    15180.02    687.78 o 
  10   6   3     7407.61     6790.75    188.10 o 
  11   6   3     9134.69     7938.63    556.88 o 
  12   6   3     2465.33     2182.38    848.95 o 
  13   6   3     3633.82     3945.08    482.78 o 
  14   6   3       67.60      203.05    516.67 o 
 -14   7   3     1760.73     1540.51    228.62 o 
 -13   7   3      807.67     1064.47    448.74 o 
 -12   7   3     5457.12     5091.87    508.39 o 
 -11   7   3     3143.30     3319.34    179.12 o 
 -10   7   3     6952.82     6828.26    185.17 o 
  -9   7   3    12168.80    15140.25    675.35 o 
  -8   7   3    12700.22    12737.95    451.12 o 
  -7   7   3    43147.47    41991.09    837.28 o 
  -6   7   3    15662.63    16896.41    417.86 o 
  -5   7   3    32024.82    33956.36    432.41 o 
  -4   7   3    10828.15    10831.14    463.59 o 
  -3   7   3    12445.85    12117.67   1036.94 o 
  -2   7   3     6489.47     7187.18    649.60 o 
  -1   7   3     4018.61     4175.89    258.35 o 
   0   7   3     1547.33     1715.62    419.71 o 
   1   7   3     3388.78     3635.98    294.56 o 
   2   7   3     6127.70     7094.72    467.14 o 
   3   7   3    15195.73    14345.25   1515.99 o 
   4   7   3    11146.12    11051.85    276.05 o 
   5   7   3    33260.14    31790.35   1052.71 o 
   6   7   3    15829.09    15935.61    635.30 o 
   7   7   3    40314.57    40494.48    451.84 o 
   8   7   3    13552.61    14796.09    349.68 o 
   9   7   3    11624.40    11084.43   1323.79 o 
  10   7   3     7921.15     8699.70   1036.04 o 
  11   7   3     3754.50     3387.18   1025.75 o 
  12   7   3     5606.84     4813.59   2126.21 o 
  13   7   3      812.34     1325.27    834.55 o 
  14   7   3     1565.54     1633.90    537.90 o 
 -14   8   3      309.19      295.94    243.77 o 
 -13   8   3     1898.96     1698.72    248.66 o 
 -12   8   3     2236.72     2460.39    479.03 o 
 -11   8   3     4793.55     4794.43    455.09 o 
 -10   8   3     5643.37     5380.22    452.22 o 
  -9   8   3    19279.84    22224.77    692.45 o 
  -8   8   3    11602.01    12306.67    624.86 o 
  -7   8   3    27220.63    28316.48    576.24 o 
  -6   8   3    23287.98    21398.04    492.85 o 
  -5   8   3    14468.26    16202.13    556.23 o 
  -4   8   3    18917.67    19622.97    897.80 o 
  -3   8   3     8837.56     8818.85    672.94 o 
  -2   8   3     3357.47     3489.04    219.28 o 
  -1   8   3     4051.29     4042.64    163.43 o 
   0   8   3      176.87       67.63    152.03 o 
   1   8   3     4524.43     5238.63    492.20 o 
   2   8   3     3994.74     3929.24    383.21 o 
   3   8   3     8913.11     8959.96    343.06 o 
   4   8   3    20351.29    22937.66    558.36 o 
   5   8   3    12218.72    12160.68    267.04 o 
   6   8   3    23885.13    23435.74    661.19 o 
   7   8   3    26203.96    24893.39    314.67 o 
   8   8   3    10279.89    12103.30    599.69 o 
   9   8   3    20116.81    21458.82    411.32 o 
  10   8   3     4693.41     4747.18    359.44 o 
  11   8   3     5432.50     4628.42    530.97 o 
  12   8   3     2100.69     2070.00    580.54 o 
  13   8   3     1997.67     2313.33    620.84 o 
  14   8   3      350.35      362.27    385.57 o 
 -13   9   3      973.36      922.28    183.82 o 
 -12   9   3     5905.87     5737.17    569.33 o 
 -11   9   3     5175.03     4876.97    474.35 o 
 -10   9   3     8307.62     7624.22    643.60 o 
  -9   9   3    19033.48    17160.33   1304.21 o 
  -8   9   3    11974.19    11854.40   1278.42 o 
  -7   9   3    21546.16    21533.03   1215.83 o 
  -6   9   3    15192.98    17139.30    599.57 o 
  -5   9   3    12236.04    15862.29    654.08 o 
  -4   9   3    13152.15    12539.29    519.20 o 
  -3   9   3     8804.47     8419.74    199.90 o 
  -2   9   3     4998.94     5605.12    436.51 o 
  -1   9   3     2883.37     2885.52    129.22 o 
   0   9   3     1160.87     1206.24    127.36 o 
   1   9   3     2971.05     3214.37    179.46 o 
   2   9   3     4687.88     4522.99    199.93 o 
   3   9   3     6759.56     6557.52    182.65 o 
   4   9   3    11512.03    12378.82    518.15 o 
   5   9   3    14937.35    14351.07    435.43 o 
   6   9   3    15604.79    15241.21   1305.00 o 
   7   9   3    22759.62    22585.13    257.69 o 
   8   9   3    13431.88    14501.85    860.35 o 
   9   9   3    17029.86    15489.65    381.44 o 
  10   9   3     7827.43     6697.70    411.94 o 
  11   9   3     4845.71     5097.07    492.18 o 
  12   9   3     5365.91     4885.18     66.24 o 
  13   9   3     1105.47     1519.18    433.93 o 
 -13  10   3     2920.05     3507.40    447.70 o 
 -12  10   3     3516.63     3348.00    170.35 o 
 -11  10   3     6000.19     5752.40    369.11 o 
 -10  10   3     9578.70     9542.25    680.72 o 
  -9  10   3    13250.59    12961.01    405.77 o 
  -8  10   3     5399.01     5219.09    393.93 o 
  -7  10   3    18037.31    17898.96    383.46 o 
  -6  10   3     7618.21     8035.57    265.23 o 
  -5  10   3    13346.10    14928.07    516.45 o 
  -4  10   3    19806.73    21725.77    739.26 o 
  -3  10   3     6365.40     7209.55    283.22 o 
  -2  10   3     4512.82     4556.77    411.65 o 
  -1  10   3      965.47     1434.06    399.30 o 
   0  10   3     1039.66      897.17     92.08 o 
   1  10   3      799.21      712.44    106.22 o 
   2  10   3     4181.77     4381.35     99.11 o 
   3  10   3     6978.70     7646.62    337.58 o 
   4  10   3    20363.40    20598.39    833.03 o 
   5  10   3    13203.87    15408.97    475.12 o 
   6  10   3     7245.77     6761.77    238.94 o 
   7  10   3    16619.02    17191.83    361.59 o 
   8  10   3     4219.77     4934.77    456.46 o 
   9  10   3    13688.58    13400.74    953.89 o 
  10  10   3     9572.23     8779.84    415.32 o 
  11  10   3     6852.30     7140.71    365.05 o 
  12  10   3     3858.36     3681.07    605.97 o 
  13  10   3     2665.71     2721.74    458.91 o 
 -13  11   3      194.29       86.34    484.48 o 
 -12  11   3     1946.20     1624.55    146.29 o 
 -11  11   3     2893.18     2434.73    173.00 o 
 -10  11   3     7064.48     7167.64    415.64 o 
  -9  11   3    13144.34    12938.67    758.58 o 
  -8  11   3     8936.66    10000.14    824.26 o 
  -7  11   3    13638.96    12619.30    714.20 o 
  -6  11   3     7893.02     7156.21    214.04 o 
  -5  11   3    13353.95    14079.39    366.79 o 
  -4  11   3     7972.88     7884.28    238.36 o 
  -3  11   3    11396.66    13324.46    681.16 o 
  -2  11   3     1512.76     1372.77     84.65 o 
  -1  11   3     1751.75     2168.59    373.41 o 
   0  11   3       11.57        0.00    161.47 o 
   1  11   3     1912.50     2249.62    199.22 o 
   2  11   3     1880.51     2148.85    231.01 o 
   3  11   3    11681.05    12777.89    569.44 o 
   4  11   3     9133.04     8607.31    234.40 o 
   5  11   3    14023.21    14860.75    537.96 o 
   6  11   3     7450.27     6742.91    382.62 o 
   7  11   3    14084.48    14761.72    885.19 o 
   8  11   3     7517.02     8337.02    534.49 o 
   9  11   3    12611.26    11914.27    999.08 o 
  10  11   3     6997.78     6692.53    507.94 o 
  11  11   3     2625.47     2527.77    205.14 o 
  12  11   3     1917.14     1851.08    215.22 o 
  13  11   3      261.81     1633.33   1359.91 o 
 -12  12   3      266.83      624.73    284.12 o 
 -11  12   3     3740.05     3510.00    139.20 o 
 -10  12   3     2657.91     2958.42    452.16 o 
  -9  12   3     6764.55     5746.98   1173.47 o 
  -8  12   3    10246.42    11172.54    448.24 o 
  -7  12   3    10590.33     9275.04    555.19 o 
  -6  12   3    12099.89    11716.15    346.94 o 
  -5  12   3     9373.83    10149.04    259.27 o 
  -4  12   3     8242.06     9357.33    514.43 o 
  -3  12   3     5359.64     6317.61    627.32 o 
  -2  12   3     4224.77     4129.58    351.74 o 
  -1  12   3      806.34      761.32    359.57 o 
   0  12   3      461.37      285.27    168.29 o 
   1  12   3      918.50      999.11    253.37 o 
   2  12   3     4340.05     4130.55    338.05 o 
   3  12   3     5281.17     5063.22    191.12 o 
   4  12   3     7800.01     9444.04    729.94 o 
   5  12   3     9707.90     9979.25    530.87 o 
   6  12   3    12412.32    12007.92    689.56 o 
   7  12   3    10232.55    11035.52   1394.08 o 
   8  12   3    10633.53    10790.70    325.10 o 
   9  12   3     6431.63     6098.77    392.00 o 
  10  12   3     2478.69     2668.13    265.51 o 
  11  12   3     4121.64     3670.69     90.39 o 
  12  12   3      435.54      641.33    635.51 o 
 -12  13   3     1258.89     2067.45    868.23 o 
 -11  13   3     2497.36     2616.45    177.84 o 
 -10  13   3     5012.51     4861.78    386.65 o 
  -9  13   3     6548.82     5879.55    152.04 o 
  -8  13   3     7216.55     7108.58    861.76 o 
  -7  13   3    18391.10    21216.04    671.82 o 
  -6  13   3     5710.76     6037.55    517.54 o 
  -5  13   3    13686.68    12968.94   1065.73 o 
  -4  13   3     3762.47     3461.37    135.23 o 
  -3  13   3     3300.15     3491.23    148.35 o 
  -2  13   3     2638.66     2977.37    665.42 o 
  -1  13   3      594.56      826.94    251.23 o 
   0  13   3       27.22      106.26    282.90 o 
   1  13   3      407.15      645.18    412.03 o 
   2  13   3     2579.62     2540.93    294.69 o 
   3  13   3     2768.37     3922.16    591.93 o 
   4  13   3     3807.33     3359.90    280.83 o 
   5  13   3    13622.19    16982.72    629.92 o 
   6  13   3     5517.54     5609.38    240.89 o 
   7  13   3    19446.08    20434.95    572.87 o 
   8  13   3     7114.02     7039.63    500.36 o 
   9  13   3     6458.76     5886.91    518.94 o 
  10  13   3     5517.23     5223.88    314.71 o 
  11  13   3     2415.82     2123.98    268.94 o 
 -11  14   3     1086.78     2514.16   1239.52 o 
 -10  14   3     1025.80      897.76    111.95 o 
  -9  14   3     6113.51     6285.69    552.15 o 
  -8  14   3     4606.41     5166.05    386.65 o 
  -7  14   3    13719.50    12766.16   1012.10 o 
  -6  14   3    10877.19    11868.80    626.90 o 
  -5  14   3     7134.49     7752.10    436.34 o 
  -4  14   3     9663.81     8785.69   1013.00 o 
  -3  14   3     2899.75     3028.68    246.61 o 
  -2  14   3     3805.65     4085.19    446.57 o 
  -1  14   3      775.84      817.29    200.92 o 
   0  14   3      393.85      692.02    575.67 o 
   1  14   3      914.74      991.64    241.64 o 
   2  14   3     3705.08     3704.64    182.82 o 
   3  14   3     2902.58     3442.77    346.56 o 
   4  14   3     9780.05    11397.10    606.08 o 
   5  14   3     6675.33     8508.28    418.54 o 
   6  14   3    11654.03    10423.97   1358.32 o 
   7  14   3    13141.61    12956.08    532.51 o 
   8  14   3     5100.58     4789.69    156.13 o 
   9  14   3     6246.29     5604.07    174.76 o 
  10  14   3     1125.35     1058.54    245.55 o 
  11  14   3     1474.51     1251.18    498.23 o 
 -10  15   3     2426.70     3043.12    448.31 o 
  -9  15   3     3286.39     3779.68    414.18 o 
  -8  15   3     2352.03     2823.62    314.97 o 
  -7  15   3     8075.21     8831.57    514.25 o 
  -6  15   3     5080.74     5019.16    198.04 o 
  -5  15   3     8068.90     7525.54    515.18 o 
  -4  15   3     7636.44     7554.21    353.94 o 
  -3  15   3     2059.63     2096.42    168.67 o 
  -2  15   3     1764.95     2391.14    788.15 o 
  -1  15   3      702.14      659.24    179.39 o 
   0  15   3     1556.85     2039.38    496.16 o 
   1  15   3      973.95     1432.45    761.22 o 
   2  15   3     1509.74     1371.51    435.95 o 
   3  15   3     1282.84     1824.83    245.55 o 
   4  15   3     6685.12     7523.55    661.41 o 
   5  15   3     8154.77    10845.05    480.46 o 
   6  15   3     5895.48     5707.79    197.46 o 
   7  15   3     9016.75     8045.30   1475.86 o 
   8  15   3     2731.46     2880.55    257.10 o 
   9  15   3     3758.63     3989.05    297.54 o 
  10  15   3     2008.84     1647.80    358.63 o 
  -9  16   3     3859.35     3957.56    267.43 o 
  -8  16   3     1557.69     1515.67    150.32 o 
  -7  16   3     4914.63     4656.22    172.22 o 
  -6  16   3     6371.46     6372.15    231.33 o 
  -5  16   3     4684.94     4314.99    188.77 o 
  -4  16   3     8674.00    12833.95    874.76 o 
  -3  16   3     2509.20     2681.19    222.08 o 
  -2  16   3     2042.72     1960.99    524.83 o 
  -1  16   3      221.41      244.95    402.58 o 
   0  16   3       31.70        0.00   1273.41 o 
   1  16   3      351.36      211.06     38.35 o 
   2  16   3     2239.05     3102.85    831.54 o 
   3  16   3     2243.61     3112.04    641.13 o 
   4  16   3     8345.33     8861.75   1523.07 o 
   5  16   3     4926.75     4711.52    213.46 o 
   6  16   3     5875.09     6127.01    621.52 o 
   7  16   3     5255.04     5210.20    325.38 o 
   8  16   3     1764.34     1483.15    190.83 o 
   9  16   3     3472.61     3215.76    320.96 o 
  -8  17   3     1512.96     2389.95    488.47 o 
  -7  17   3     3827.84     3812.82    252.07 o 
  -6  17   3     3538.72     3649.64    858.21 o 
  -5  17   3     4867.25     4569.59    268.57 o 
  -4  17   3     3401.62     3182.60    221.09 o 
  -3  17   3     3257.49     3773.53    550.10 o 
  -2  17   3      308.26      192.95    439.63 o 
  -1  17   3      314.24      393.28    285.49 o 
   0  17   3      156.79      248.10    484.29 o 
   1  17   3      381.33      223.05    810.75 o 
   2  17   3      297.64      260.35     64.67 o 
   3  17   3     3306.11     4001.34    780.32 o 
   4  17   3     3360.22     4789.66   1301.50 o 
   5  17   3     4961.47     5001.54    807.06 o 
   6  17   3     3966.13     4233.69    413.71 o 
   7  17   3     3513.38     3169.52    418.37 o 
   8  17   3     1430.28     2083.13    486.09 o 
  -7  18   3     2944.78     2771.85    220.59 o 
  -6  18   3     2492.96     2823.44    343.60 o 
  -5  18   3     2243.13     3290.68    693.49 o 
  -4  18   3     2237.73     3144.11    707.96 o 
  -3  18   3     1476.52     2277.68    659.94 o 
  -2  18   3      996.25     1102.93    584.02 o 
  -1  18   3      106.49       21.95    224.98 o 
   0  18   3      378.18      257.29    132.56 o 
   1  18   3      104.63      819.93    891.41 o 
   2  18   3      935.03     1206.44    392.28 o 
   3  18   3     1198.64     1202.87    516.86 o 
   4  18   3     1901.74     2227.53    431.72 o 
   5  18   3     2408.79     2668.72    259.18 o 
   6  18   3     2297.05     2177.03    480.56 o 
   7  18   3     3564.63     4690.89    981.52 o 
  -5  19   3     2333.36     3261.88    861.12 o 
  -4  19   3     1217.63     1312.55    153.50 o 
  -3  19   3     1322.29     1710.58    377.34 o 
  -2  19   3      242.82       76.75    519.81 o 
  -1  19   3      926.38     1321.40    513.73 o 
   0  19   3      157.68      416.83    494.93 o 
   1  19   3     1009.25     1597.35    676.28 o 
   2  19   3      250.90      197.74    737.42 o 
   3  19   3     1374.58     1346.39    870.42 o 
   4  19   3     1100.53      959.94    154.70 o 
   5  19   3     1745.20     1975.24    522.91 o 
  -2  20   3     1011.26     1633.33   1338.33 o 
  -1  20   3      141.51       23.98    773.23 o 
   0  20   3      785.97     1198.40    602.01 o 
   1  20   3      141.99      185.46    550.91 o 
   2  20   3      955.91     1590.16    494.08 o 
   0   0   4   519727.41   493713.16    702.74 o 
   1   0   4     1419.32     2090.84    463.68 o 
   2   0   4   254651.84   249851.41   1934.36 o 
   3   0   4      295.11      269.54     82.44 o 
   4   0   4    96430.87    97509.91    298.87 o 
   5   0   4      661.78      711.99     52.76 o 
   6   0   4    12396.23    12965.41    269.66 o 
   7   0   4     3155.66     3405.76    330.61 o 
   8   0   4     2592.35     2952.36    283.29 o 
   9   0   4       31.59        0.00     21.80 o 
  10   0   4     3137.97     3029.08    409.95 o 
  11   0   4      328.53      325.46    168.29 o 
  12   0   4    11274.31    12514.62    343.97 o 
  13   0   4      255.84      204.42    173.10 o 
  14   0   4    20452.92    20154.34    559.71 o 
  15   0   4      216.07      149.49     48.05 o 
 -15   1   4      199.01      173.71    448.73 o 
 -14   1   4       59.89       10.32    112.89 o 
 -13   1   4     1502.65     1460.00    293.76 o 
 -12   1   4      103.08      221.82    388.59 o 
 -11   1   4     3910.15     3767.95    373.76 o 
 -10   1   4      383.34      384.56    125.76 o 
  -9   1   4     1545.12     1884.58    279.55 o 
  -8   1   4      819.78      924.40    181.15 o 
  -7   1   4      483.22      925.18    331.41 o 
  -6   1   4       13.68      110.29    163.92 o 
  -5   1   4     2136.89     2093.42    462.28 o 
  -4   1   4      744.23      717.01    342.05 o 
  -3   1   4    50406.77    50294.96    643.43 o 
  -2   1   4     2679.01     4106.60    401.40 o 
  -1   1   4    53846.50    50106.68    174.45 o 
   0   1   4       10.92       60.14    329.83 o 
   1   1   4    53703.46    50708.61   1056.93 o 
   2   1   4     2597.16     3318.13    175.07 o 
   3   1   4    49107.73    47421.08   1171.87 o 
   4   1   4      706.23     1046.29    381.27 o 
   5   1   4     2616.25     2383.12    159.53 o 
   6   1   4       24.26        8.90    222.17 o 
   7   1   4     1019.06     1047.55    112.59 o 
   8   1   4      852.09     1535.46    398.50 o 
   9   1   4      903.59      838.49    102.06 o 
  10   1   4      412.64      376.34    217.51 o 
  11   1   4     4001.25     3728.92    162.93 o 
  12   1   4      105.03       44.00    414.43 o 
  13   1   4     1513.15     1659.14    155.34 o 
  14   1   4       57.99      356.08    276.72 o 
  15   1   4      129.21       82.33    203.71 o 
 -15   2   4      231.26       45.57    404.09 o 
 -14   2   4    15001.69    14234.29    481.75 o 
 -13   2   4      304.93      229.48     49.96 o 
 -12   2   4    16589.25    16467.28    670.48 o 
 -11   2   4     2339.56     2903.00    424.32 o 
 -10   2   4    12708.41    12851.58    515.41 o 
  -9   2   4       59.35        0.00    199.48 o 
  -8   2   4     1118.48     1979.65    473.03 o 
  -7   2   4     7308.92     6911.04    378.02 o 
  -6   2   4    37452.49    36568.84    482.33 o 
  -5   2   4     2670.44     2418.85    348.77 o 
  -4   2   4    56470.78    61333.25    635.45 o 
  -3   2   4     1236.45     1482.83    555.96 o 
  -2   2   4   242651.34   233772.00   3076.05 o 
  -1   2   4     4593.75     4366.62    161.90 o 
   0   2   4   532287.81   491304.72   2069.99 o 
   1   2   4     4384.13     4175.02    129.23 o 
   2   2   4   247855.66   242681.34   2630.18 o 
   3   2   4     1053.71     1168.01    195.54 o 
   4   2   4    58835.41    64383.27    608.69 o 
   5   2   4     3072.99     3542.24    407.69 o 
   6   2   4    32527.85    31201.53    378.30 o 
   7   2   4     7544.36     7397.16    149.33 o 
   8   2   4     1051.07     1420.70    340.99 o 
   9   2   4       71.51       31.08    262.94 o 
  10   2   4    11445.01    11332.18    378.76 o 
  11   2   4     2433.13     2269.23    126.30 o 
  12   2   4    16794.81    15553.80    339.50 o 
  13   2   4      315.57      313.81    218.40 o 
  14   2   4    16110.53    13500.55   1667.81 o 
  15   2   4      167.79      231.55    408.67 o 
 -15   3   4       89.29       74.46    124.66 o 
 -14   3   4      268.63      365.64    304.74 o 
 -13   3   4      526.83      714.46    383.73 o 
 -12   3   4        8.78       35.18    441.11 o 
 -11   3   4     2203.00     2563.93    431.05 o 
 -10   3   4        2.51        0.00     59.20 o 
  -9   3   4     2812.93     3858.35    559.51 o 
  -8   3   4       88.59       19.92    225.21 o 
  -7   3   4     4007.84     4368.33    236.99 o 
  -6   3   4      839.01      824.99     82.24 o 
  -5   3   4     4944.63     4711.78    496.26 o 
  -4   3   4     2128.75     2056.49    243.53 o 
  -3   3   4    29160.77    26999.06    295.54 o 
  -2   3   4     6183.85     6456.12   1004.75 o 
  -1   3   4    22407.11    19647.96    565.49 o 
   0   3   4      243.41      266.27    293.08 o 
   1   3   4    22346.92    23092.57    444.47 o 
   2   3   4     6226.81     6150.96    674.77 o 
   3   3   4    28216.95    28051.30    953.74 o 
   4   3   4     2268.25     2609.27    320.75 o 
   5   3   4     5719.87     5261.48    431.32 o 
   6   3   4      748.37      886.04    521.00 o 
   7   3   4     5026.66     6307.48    506.49 o 
   8   3   4       50.15       49.89    238.50 o 
   9   3   4     2793.64     3682.63    790.31 o 
  10   3   4        9.75        0.00     71.59 o 
  11   3   4     2591.29     2626.99    455.98 o 
  12   3   4       23.28       59.98    186.01 o 
  13   3   4      305.06      646.52    260.45 o 
  14   3   4      263.26      186.49    251.54 o 
  15   3   4       45.35       57.05    325.81 o 
 -15   4   4      197.24      139.44     89.32 o 
 -14   4   4    13826.84    14452.98    495.54 o 
 -13   4   4      183.86      159.46    272.46 o 
 -12   4   4    15719.55    14190.56    973.10 o 
 -11   4   4      448.62      365.59     78.27 o 
 -10   4   4     9298.11    10764.74    472.93 o 
  -9   4   4      293.04      456.90    111.87 o 
  -8   4   4      656.90      962.49    198.99 o 
  -7   4   4      232.23      205.27     81.82 o 
  -6   4   4    22427.82    22293.77    351.41 o 
  -5   4   4      446.32      385.34     97.44 o 
  -4   4   4    97527.69    99463.71    717.76 o 
  -3   4   4     1262.66     1622.04    311.49 o 
  -2   4   4   207707.17   210824.91    832.26 o 
  -1   4   4      862.53      722.71    144.13 o 
   0   4   4   208271.09   194925.77   1568.30 o 
   1   4   4     1010.45      922.25    126.92 o 
   2   4   4   206010.14   199942.34   2254.80 o 
   3   4   4     1307.25     1448.72    242.46 o 
   4   4   4    97009.75   100086.86    457.96 o 
   5   4   4      374.24      210.65     95.26 o 
   6   4   4    24179.45    23646.56    734.53 o 
   7   4   4      201.19      194.18    118.08 o 
   8   4   4      612.04      798.59    123.93 o 
   9   4   4      296.66      223.53     42.93 o 
  10   4   4     9679.76    10279.70    485.92 o 
  11   4   4      573.60      451.79    273.72 o 
  12   4   4    14310.17    16024.76    526.34 o 
  13   4   4      141.80      478.99    669.76 o 
  14   4   4    13169.07    12274.11    371.08 o 
  15   4   4      169.99      288.56    326.93 o 
 -15   5   4      231.09      176.95    200.24 o 
 -14   5   4      495.93      644.46    310.65 o 
 -13   5   4      324.15      522.88    238.87 o 
 -12   5   4      764.75      599.55    596.06 o 
 -11   5   4      241.43      168.77    208.64 o 
 -10   5   4      125.16      359.93    244.47 o 
  -9   5   4      412.25      574.59    121.76 o 
  -8   5   4       94.29       27.65    248.41 o 
  -7   5   4     1709.06     1724.13     97.41 o 
  -6   5   4      479.26      493.00    373.80 o 
  -5   5   4     7890.06     7861.50    354.83 o 
  -4   5   4     1021.08      937.94    132.09 o 
  -3   5   4    54931.76    53567.05    857.38 o 
  -2   5   4     2208.13     2230.57    138.47 o 
  -1   5   4   106251.74    98789.88    655.60 o 
   0   5   4     1567.02     1435.28    140.79 o 
   1   5   4   106246.15   102267.78    708.80 o 
   2   5   4     2099.20     2475.22    122.08 o 
   3   5   4    53763.86    52576.70    231.83 o 
   4   5   4     1017.91     1485.85    704.67 o 
   5   5   4     8875.79     8348.04    213.86 o 
   6   5   4      438.33      310.12    156.96 o 
   7   5   4     2180.17     2180.00    312.33 o 
   8   5   4       53.34      184.66    693.13 o 
   9   5   4      386.80      302.65    154.58 o 
  10   5   4      198.06      146.16     41.39 o 
  11   5   4      146.21      121.10    643.72 o 
  12   5   4      753.45      501.21     66.00 o 
  13   5   4      283.56      306.85     31.06 o 
  14   5   4      499.66      525.26    636.65 o 
  15   5   4      245.61      255.46    811.87 o 
 -14   6   4    15926.27    16180.83    382.25 o 
 -13   6   4      197.25      238.56    142.36 o 
 -12   6   4    10227.81    10122.60    638.82 o 
 -11   6   4      218.73      284.64    133.16 o 
 -10   6   4     3150.74     2864.42    172.38 o 
  -9   6   4       11.02        0.00    280.95 o 
  -8   6   4      222.38      295.24    493.39 o 
  -7   6   4      632.56      528.13    205.12 o 
  -6   6   4    19116.50    19371.46    623.80 o 
  -5   6   4      984.03     1214.82    299.77 o 
  -4   6   4    62429.89    64338.36    536.19 o 
  -3   6   4     1277.53     1156.36    195.50 o 
  -2   6   4   142798.50   139361.83   1427.11 o 
  -1   6   4      296.57      292.30    134.01 o 
   0   6   4   269051.09   248653.06   1739.57 o 
   1   6   4      360.85      184.92    169.82 o 
   2   6   4   144237.64   139810.23    964.46 o 
   3   6   4     1494.64     1695.44     83.84 o 
   4   6   4    64164.81    66002.35    512.87 o 
   5   6   4      989.53     1092.89    294.06 o 
   6   6   4    18217.21    17026.33    232.66 o 
   7   6   4      626.22      724.42    732.28 o 
   8   6   4      191.78      434.10    725.05 o 
   9   6   4        3.80        0.00    970.42 o 
  10   6   4     2984.53     3213.17    548.70 o 
  11   6   4      179.36       75.25    253.36 o 
  12   6   4    11240.76    10422.87    466.69 o 
  13   6   4      238.11      137.06    404.38 o 
  14   6   4    16905.25    15446.15    637.95 o 
 -14   7   4        7.04      191.61    195.14 o 
 -13   7   4      805.67      641.90    284.33 o 
 -12   7   4      411.29      686.89    338.79 o 
 -11   7   4     1282.96     1689.82    214.37 o 
 -10   7   4      204.98      457.24    301.51 o 
  -9   7   4      745.31      771.15    220.07 o 
  -8   7   4      557.32      690.11    386.85 o 
  -7   7   4     1755.09     1794.17    277.70 o 
  -6   7   4     1123.09     1256.82    291.13 o 
  -5   7   4     3728.63     4426.10    555.57 o 
  -4   7   4     2257.20     2567.01    212.46 o 
  -3   7   4     3667.41     3937.45    353.33 o 
  -2   7   4       88.91      166.49    386.47 o 
  -1   7   4      372.95      352.43    400.20 o 
   0   7   4       39.22        0.00    258.63 o 
   1   7   4      381.57      208.18     48.02 o 
   2   7   4      121.49       83.89    182.44 o 
   3   7   4     3414.25     3475.59    479.24 o 
   4   7   4     2408.87     2231.26    187.32 o 
   5   7   4     3204.36     3388.79    304.05 o 
   6   7   4     1211.89     1892.69    256.78 o 
   7   7   4     1831.93     2305.98    330.88 o 
   8   7   4      380.69      473.79    156.81 o 
   9   7   4      813.17      714.26    165.48 o 
  10   7   4      148.55       42.51    576.03 o 
  11   7   4     1264.38     1773.08   1141.32 o 
  12   7   4      496.27      287.78    598.49 o 
  13   7   4      969.89      786.69   1065.09 o 
  14   7   4        2.12       27.50   1161.57 o 
 -14   8   4    10677.94    11081.33    434.60 o 
 -13   8   4      110.99       33.32    350.20 o 
 -12   8   4    12543.57    13267.77    510.98 o 
 -11   8   4      150.33      246.88    341.74 o 
 -10   8   4     6502.56     6223.93    264.49 o 
  -9   8   4      150.03      132.14    441.00 o 
  -8   8   4     1608.78     2340.22    328.69 o 
  -7   8   4     1043.98      925.01    221.26 o 
  -6   8   4    21488.81    21484.12    678.48 o 
  -5   8   4      533.91      634.36    548.16 o 
  -4   8   4    49440.94    49472.48    527.94 o 
  -3   8   4        7.94      216.14    587.16 o 
  -2   8   4   113868.39   113875.51   2647.27 o 
  -1   8   4     1361.09     1378.17    265.95 o 
   0   8   4   196531.86   194285.44    478.95 o 
   1   8   4     1548.16     1453.76    288.68 o 
   2   8   4   113404.42   108566.33   3019.53 o 
   3   8   4       84.57       30.18     94.77 o 
   4   8   4    46834.26    44029.60   1052.94 o 
   5   8   4      401.68      407.79    283.48 o 
   6   8   4    22666.08    20996.71   1202.81 o 
   7   8   4     1068.04      875.60    103.17 o 
   8   8   4     1690.69     1672.54    125.09 o 
   9   8   4      213.47      464.97    325.84 o 
  10   8   4     7036.30     6490.25    547.21 o 
  11   8   4      140.37      281.12    317.26 o 
  12   8   4    12968.86    11243.99    473.14 o 
  13   8   4      136.22      145.48    611.19 o 
  14   8   4     9600.00     9707.02    712.34 o 
 -13   9   4      514.77      577.02    354.66 o 
 -12   9   4      197.39      121.25    182.83 o 
 -11   9   4      973.55      793.75    102.98 o 
 -10   9   4      592.99      538.99     77.20 o 
  -9   9   4     3158.63     3023.53    365.83 o 
  -8   9   4     1132.27     1127.10    111.52 o 
  -7   9   4     1095.92      933.65    102.97 o 
  -6   9   4      833.12     1783.83    441.51 o 
  -5   9   4     2933.46     2840.51    384.05 o 
  -4   9   4     1537.98     1377.21     69.09 o 
  -3   9   4      713.92      766.87    254.79 o 
  -2   9   4      826.71      838.66    190.45 o 
  -1   9   4     6786.27     6378.45    217.24 o 
   0   9   4      779.86      747.05    455.33 o 
   1   9   4     6693.29     6469.30    225.75 o 
   2   9   4      724.12      737.46     69.43 o 
   3   9   4      807.48      888.30    186.49 o 
   4   9   4     1332.40     1279.55    180.59 o 
   5   9   4     2421.13     2332.39    278.84 o 
   6   9   4     1022.72      913.86    262.08 o 
   7   9   4     1055.34     2171.52    528.53 o 
   8   9   4     1226.00     1228.89    465.48 o 
   9   9   4     2964.73     2725.54    259.72 o 
  10   9   4      556.90      791.30    193.52 o 
  11   9   4      939.01     1267.69    467.14 o 
  12   9   4      254.12      149.07    107.32 o 
  13   9   4      734.96     1389.13    938.29 o 
 -13  10   4      106.30        5.18    323.92 o 
 -12  10   4     8352.27     8327.63    230.57 o 
 -11  10   4       76.63      183.23    284.91 o 
 -10  10   4     3994.71     3461.05    118.71 o 
  -9  10   4      638.37      781.69    174.79 o 
  -8  10   4      333.25      642.04    509.00 o 
  -7  10   4      273.12      317.73    253.41 o 
  -6  10   4     4923.96     5460.72    243.22 o 
  -5  10   4     1397.51     1892.27    393.92 o 
  -4  10   4    79264.56    74252.13    459.34 o 
  -3  10   4      151.34       92.26    507.05 o 
  -2  10   4   102829.62    99612.78   1254.81 o 
  -1  10   4     1994.03     1617.38    250.33 o 
   0  10   4    48112.20    51911.74    653.04 o 
   1  10   4     1546.87     1511.43    143.78 o 
   2  10   4   103474.66   108304.07   1599.55 o 
   3  10   4      232.49      370.20    220.69 o 
   4  10   4    78462.49    71438.23    598.49 o 
   5  10   4     1726.88     1564.35    169.27 o 
   6  10   4     5025.61     5943.74    526.81 o 
   7  10   4      235.61      234.92    455.22 o 
   8  10   4      357.32      214.19    104.55 o 
   9  10   4      589.75      450.91     47.78 o 
  10  10   4     4711.34     5356.74    592.95 o 
  11  10   4      136.83      122.12    201.58 o 
  12  10   4     9186.31     9056.14    204.00 o 
  13  10   4      177.43       95.99    317.34 o 
 -13  11   4      141.37        0.00   1235.19 o 
 -12  11   4      783.87      654.70    237.00 o 
 -11  11   4     1154.40     1246.29    236.72 o 
 -10  11   4      186.66       27.85    656.42 o 
  -9  11   4      924.67      854.88    147.52 o 
  -8  11   4       10.92        0.00    496.80 o 
  -7  11   4      597.60      539.67    240.18 o 
  -6  11   4      131.05      203.24    594.16 o 
  -5  11   4      529.54      526.96    245.04 o 
  -4  11   4      283.49      483.98    259.29 o 
  -3  11   4      950.31     1090.73    301.21 o 
  -2  11   4       88.11        0.00    383.51 o 
  -1  11   4      362.56      401.89    471.56 o 
   0  11   4      644.62      793.93    255.43 o 
   1  11   4      330.15      232.65    108.38 o 
   2  11   4      108.12       50.84    203.62 o 
   3  11   4     1018.99     1057.11    308.09 o 
   4  11   4      218.68      201.45    113.03 o 
   5  11   4      410.01      443.38    313.96 o 
   6  11   4      175.53      165.25    243.46 o 
   7  11   4      297.17      328.31    328.42 o 
   8  11   4       82.06        0.00    188.70 o 
   9  11   4      972.86      914.82    428.05 o 
  10  11   4      160.33      582.93    607.51 o 
  11  11   4     1025.19      910.81    528.84 o 
  12  11   4      755.95      588.76    827.34 o 
  13  11   4      143.93      167.89   1403.08 o 
 -12  12   4     8315.15     8656.06    495.09 o 
 -11  12   4       23.05       23.59    397.49 o 
 -10  12   4     3327.65     2744.45    309.65 o 
  -9  12   4       45.37        0.00     50.35 o 
  -8  12   4      330.04      264.26    393.67 o 
  -7  12   4       99.63       77.44    312.85 o 
  -6  12   4     6496.29     6240.56    287.47 o 
  -5  12   4      104.78      101.07    156.11 o 
  -4  12   4    22018.86    20047.75    630.62 o 
  -3  12   4      343.72      274.55    269.18 o 
  -2  12   4    71714.38    67697.76   1152.24 o 
  -1  12   4      843.63      928.47    255.58 o 
   0  12   4   113230.56   116807.16    769.98 o 
   1  12   4      865.55      867.87    555.77 o 
   2  12   4    70028.69    66720.84    676.97 o 
   3  12   4      384.70      593.78    199.99 o 
   4  12   4    22385.86    20948.89    641.30 o 
   5  12   4      121.38      190.34    261.47 o 
   6  12   4     6947.64     7101.73    259.74 o 
   7  12   4       75.90       97.14    275.62 o 
   8  12   4      300.02      221.73     78.97 o 
   9  12   4       54.56       24.39    414.70 o 
  10  12   4     3183.33     2953.78    304.96 o 
  11  12   4       51.92       97.87    312.53 o 
  12  12   4     7342.22     6699.12    370.76 o 
 -11  13   4      286.43      473.94    236.47 o 
 -10  13   4      800.22     1079.89    433.26 o 
  -9  13   4      632.44      916.41    316.35 o 
  -8  13   4     1225.79     1257.57    301.43 o 
  -7  13   4     1452.25     1649.03    159.59 o 
  -6  13   4      241.63      645.98    357.43 o 
  -5  13   4      665.40      880.32    515.44 o 
  -4  13   4      138.95       99.76     39.88 o 
  -3  13   4     4020.44     4172.45    529.90 o 
  -2  13   4       16.08       27.82    748.04 o 
  -1  13   4     2123.56     2345.88    476.51 o 
   0  13   4      296.82      852.15    674.83 o 
   1  13   4     2022.07     3264.93    590.32 o 
   2  13   4       32.57       28.14    505.86 o 
   3  13   4     4112.33     4477.66    321.46 o 
   4  13   4       88.75       58.85    473.53 o 
   5  13   4      576.66      658.85    466.33 o 
   6  13   4      225.36      222.30    194.21 o 
   7  13   4     1205.25     1747.58    354.98 o 
   8  13   4     1237.07     1004.03    104.85 o 
   9  13   4      901.08      804.40    111.55 o 
  10  13   4      752.49      900.63    528.26 o 
  11  13   4      322.61      200.64     88.22 o 
 -11  14   4       62.49        0.00    924.59 o 
 -10  14   4     2886.05     3069.96    265.50 o 
  -9  14   4      157.03      564.20    327.84 o 
  -8  14   4      220.53      202.52    183.82 o 
  -7  14   4     1245.17     1522.13    339.79 o 
  -6  14   4    10598.53    11759.68    223.22 o 
  -5  14   4      931.57     1307.32    291.30 o 
  -4  14   4    27896.18    25340.07    638.67 o 
  -3  14   4      438.09      593.19    329.21 o 
  -2  14   4    31476.47    29460.71    876.07 o 
  -1  14   4     1002.87     1285.61    282.53 o 
   0  14   4    30931.04    34540.01    833.43 o 
   1  14   4      965.67     1268.07    228.22 o 
   2  14   4    31909.07    29827.64    217.59 o 
   3  14   4      403.34      464.55    690.81 o 
   4  14   4    26865.80    24327.81    233.36 o 
   5  14   4      702.59     1189.08    407.53 o 
   6  14   4     9695.58     9431.61   1461.31 o 
   7  14   4     1108.48      978.61     90.70 o 
   8  14   4      220.09      311.23    371.61 o 
   9  14   4      228.33      440.13    144.01 o 
  10  14   4     2412.18     2411.17    350.47 o 
  11  14   4       51.80      337.23    660.98 o 
 -10  15   4       35.04       39.17    164.64 o 
  -9  15   4      793.56      923.04    745.63 o 
  -8  15   4     1469.82     1244.76    159.40 o 
  -7  15   4     1715.84     2121.93    325.48 o 
  -6  15   4      827.96      859.20    599.85 o 
  -5  15   4       91.47       36.04    183.83 o 
  -4  15   4       82.49        9.97    764.86 o 
  -3  15   4      580.21      335.78    423.90 o 
  -2  15   4      300.82      530.27    924.94 o 
  -1  15   4      103.31       21.84    722.99 o 
   0  15   4       20.02      236.95    929.33 o 
   1  15   4       82.29        0.00    407.13 o 
   2  15   4      327.10      547.38     81.45 o 
   3  15   4      584.67      548.90    494.91 o 
   4  15   4       46.07        0.00    192.65 o 
   5  15   4      159.12       59.61    360.50 o 
   6  15   4      744.54      741.12    287.50 o 
   7  15   4     1849.34     1952.50    314.78 o 
   8  15   4     1562.88     1539.16    240.51 o 
   9  15   4      567.96      600.00    190.75 o 
  10  15   4        6.58        0.00     33.58 o 
  -9  16   4      460.62      393.35     22.50 o 
  -8  16   4      552.78      370.63    635.31 o 
  -7  16   4      214.10      207.59    268.27 o 
  -6  16   4     4314.25     3976.86     57.60 o 
  -5  16   4      817.14      991.90    176.40 o 
  -4  16   4    39141.62    37934.24    580.88 o 
  -3  16   4      653.01      640.78    280.06 o 
  -2  16   4    23295.85    24964.30    804.88 o 
  -1  16   4     1262.60     1245.38    309.09 o 
   0  16   4     4310.70     5228.89    703.18 o 
   1  16   4      976.77      927.74    136.02 o 
   2  16   4    23888.66    22298.66    646.38 o 
   3  16   4      607.94      956.65    718.10 o 
   4  16   4    39038.18    35959.73    988.18 o 
   5  16   4     1050.92     1026.29    341.54 o 
   6  16   4     4192.62     4482.43    734.95 o 
   7  16   4      185.15      161.09    452.35 o 
   8  16   4      567.93      740.02    336.33 o 
   9  16   4      422.19      861.43    623.43 o 
  -8  17   4       71.21       41.60    140.51 o 
  -7  17   4      183.78      653.78    336.60 o 
  -6  17   4      316.88      352.64    568.35 o 
  -5  17   4       87.90       42.09     95.25 o 
  -4  17   4      329.92      268.33    405.85 o 
  -3  17   4       49.67        0.00    141.85 o 
  -2  17   4       76.58       40.77     11.97 o 
  -1  17   4       29.46       72.16    556.91 o 
   0  17   4        0.04      339.46    420.23 o 
   1  17   4       16.14        0.00    802.60 o 
   2  17   4       69.16      100.25    390.50 o 
   3  17   4       50.52       71.13    509.65 o 
   4  17   4      348.56      791.42    815.51 o 
   5  17   4       78.47      245.72    364.32 o 
   6  17   4      335.52      153.51    299.56 o 
   7  17   4      176.84      134.94    460.41 o 
   8  17   4       78.33      121.40    209.87 o 
  -7  18   4      161.05       69.55    966.98 o 
  -6  18   4     2272.56     2759.34    352.82 o 
  -5  18   4      134.07       29.61    192.19 o 
  -4  18   4     8809.90     9182.08    769.76 o 
  -3  18   4      543.80      411.24    130.28 o 
  -2  18   4    18741.74    18502.19    825.06 o 
  -1  18   4       22.72        0.00    326.48 o 
   0  18   4    21686.33    19624.76    855.04 o 
   1  18   4       40.10        5.28     45.26 o 
   2  18   4    19319.68    20438.40    829.86 o 
   3  18   4      596.28      450.91   1033.67 o 
   4  18   4     8600.48    11422.88    797.48 o 
   5  18   4      116.88      331.05    581.30 o 
   6  18   4     2001.92     2091.68    168.34 o 
   7  18   4       98.85      341.83    468.65 o 
  -5  19   4      234.60      483.58    645.18 o 
  -4  19   4      190.12      751.49    334.37 o 
  -3  19   4      179.73      209.86    668.20 o 
  -2  19   4       13.25        0.00     91.14 o 
  -1  19   4      517.59      438.06    584.67 o 
   0  19   4      246.06      142.45    840.57 o 
   1  19   4      597.35      709.19    813.62 o 
   2  19   4       25.76        0.00     83.83 o 
   3  19   4      190.04      366.20    922.51 o 
   4  19   4      296.10      265.01    411.33 o 
   5  19   4      292.98      158.30    127.12 o 
  -2  20   4    10027.19     8958.16     23.98 o 
  -1  20   4      208.75       81.55    345.37 o 
   0  20   4    15577.26    15532.27    290.21 o 
   1  20   4      208.20       83.95    285.41 o 
   2  20   4    10095.50    13958.90   1391.09 o 
   1   0   5      112.42       30.40    479.32 o 
   2   0   5    21216.92    22494.47    399.15 o 
   3   0   5    16274.01    16147.32   1006.55 o 
   4   0   5    26526.82    29793.91    917.96 o 
   5   0   5    16915.02    14001.56    213.03 o 
   6   0   5    49451.93    47670.30    600.63 o 
   7   0   5     6171.23     6316.74    300.35 o 
   8   0   5    32658.36    28723.12    352.54 o 
   9   0   5    15449.36    16095.45    965.64 o 
  10   0   5    16534.82    16774.72    502.93 o 
  11   0   5    17803.69    18412.83    350.69 o 
  12   0   5     6404.49     6517.08    225.75 o 
  13   0   5     6080.43     5772.35    574.46 o 
  14   0   5      259.99      281.71    372.55 o 
  15   0   5      354.41      321.78     89.66 o 
 -15   1   5      160.88      302.30    176.28 o 
 -14   1   5     2392.07     2086.21    123.00 o 
 -13   1   5      700.68      690.65    183.75 o 
 -12   1   5     7014.53     6394.43    176.17 o 
 -11   1   5     4821.70     4972.25    447.59 o 
 -10   1   5    16752.12    15011.93    254.89 o 
  -9   1   5    11581.80    11976.51    474.12 o 
  -8   1   5    28976.08    27532.07   1033.60 o 
  -7   1   5    17622.43    19309.88   1042.82 o 
  -6   1   5    47748.99    45482.66    291.25 o 
  -5   1   5    33616.51    30781.55    229.53 o 
  -4   1   5    32044.12    32893.69    969.94 o 
  -3   1   5    17974.05    17263.29   1300.38 o 
  -2   1   5    15810.35    16895.82    615.86 o 
  -1   1   5      464.44     1230.25    283.03 o 
   0   1   5      125.33       25.20    605.33 o 
   1   1   5      781.05     1345.97    172.09 o 
   2   1   5    17773.80    18780.87    421.33 o 
   3   1   5    18944.59    17031.38    762.68 o 
   4   1   5    28524.98    31188.02    409.77 o 
   5   1   5    33281.11    30482.01    247.19 o 
   6   1   5    39771.40    38069.97    713.17 o 
   7   1   5    17642.07    19535.75    632.32 o 
   8   1   5    30372.22    27963.45    922.21 o 
   9   1   5    12352.31    12652.93    116.34 o 
  10   1   5    19051.36    19202.80    323.68 o 
  11   1   5     5277.72     4560.92    191.73 o 
  12   1   5     7090.85     6527.20    252.64 o 
  13   1   5      695.46      727.73    172.59 o 
  14   1   5     2314.91     2098.51    122.42 o 
  15   1   5      174.90      113.97     44.96 o 
 -15   2   5      373.87      270.88    607.55 o 
 -14   2   5      125.77       87.60    229.69 o 
 -13   2   5     3791.70     3611.58    400.83 o 
 -12   2   5     4045.72     4403.70    474.57 o 
 -11   2   5    15748.61    13695.21    592.93 o 
 -10   2   5    14345.00    14007.34    170.81 o 
  -9   2   5    16112.34    18008.09    366.81 o 
  -8   2   5    33876.25    31003.19    446.52 o 
  -7   2   5    20963.50    22041.50    267.46 o 
  -6   2   5    47068.55    45808.95    419.36 o 
  -5   2   5    37427.20    36758.43    458.90 o 
  -4   2   5    24282.50    26864.74    713.10 o 
  -3   2   5    25624.68    26698.79    529.11 o 
  -2   2   5    21708.30    21106.17   1110.35 o 
  -1   2   5     3870.76     3807.42    176.83 o 
   0   2   5     1974.94     2826.51    346.59 o 
   1   2   5     3877.08     4610.18    288.20 o 
   2   2   5    16307.47    19396.95    561.67 o 
   3   2   5    22708.20    22968.12    393.61 o 
   4   2   5    22460.49    25486.05    887.58 o 
   5   2   5    35290.48    31475.07    712.94 o 
   6   2   5    56097.11    55402.76    539.44 o 
   7   2   5    23739.73    24630.14    794.66 o 
   8   2   5    34972.68    35088.37    778.27 o 
   9   2   5    17378.30    18546.79    308.54 o 
  10   2   5    13424.20    14195.57    818.03 o 
  11   2   5    14799.37    14697.80    491.64 o 
  12   2   5     3566.54     3582.12    364.54 o 
  13   2   5     3693.95     3648.69    213.54 o 
  14   2   5      114.04      590.96    255.97 o 
  15   2   5      487.62     1237.20    561.91 o 
 -15   3   5      575.69      749.08    291.06 o 
 -14   3   5     1668.54     1859.28    474.96 o 
 -13   3   5      678.70      570.13    184.93 o 
 -12   3   5     8592.15     8149.71    278.51 o 
 -11   3   5    11997.08    12279.63    591.78 o 
 -10   3   5    16738.70    17547.94    877.53 o 
  -9   3   5    14260.40    14568.31    408.07 o 
  -8   3   5    24681.65    21616.10   1082.74 o 
  -7   3   5    14238.27    14817.88    373.40 o 
  -6   3   5    37287.13    36059.29    372.91 o 
  -5   3   5    42273.21    40508.86    378.03 o 
  -4   3   5    32666.23    34410.95    355.26 o 
  -3   3   5    38056.67    37386.79    393.81 o 
  -2   3   5     5396.60     5419.63    236.78 o 
  -1   3   5     2698.12     3014.63    249.89 o 
   0   3   5      389.20      244.25    169.54 o 
   1   3   5     3079.11     3212.42    241.00 o 
   2   3   5     5355.65     5903.75    304.56 o 
   3   3   5    37879.19    38262.28    799.65 o 
   4   3   5    30266.00    31306.83    323.15 o 
   5   3   5    40462.05    39302.31    776.74 o 
   6   3   5    36227.86    34686.89    820.94 o 
   7   3   5    11441.84    14890.76    393.28 o 
   8   3   5    26775.07    25704.52    346.33 o 
   9   3   5    14959.60    14857.56    677.01 o 
  10   3   5    18681.61    19446.12    624.44 o 
  11   3   5    12273.82    12319.90    184.42 o 
  12   3   5     9008.93     8047.63     33.26 o 
  13   3   5      693.16      524.37     61.25 o 
  14   3   5     1405.07     1342.85    150.24 o 
  15   3   5      561.57     1006.18    591.87 o 
 -15   4   5      901.75      762.83    216.33 o 
 -14   4   5      631.82      805.82    465.97 o 
 -13   4   5     3734.91     3139.00    132.40 o 
 -12   4   5     2863.53     2844.13    176.93 o 
 -11   4   5     7311.11     6819.83    275.11 o 
 -10   4   5    13727.60    14969.52    926.74 o 
  -9   4   5    12556.02    12497.86    416.24 o 
  -8   4   5    28446.57    26606.13    305.93 o 
  -7   4   5    15471.68    18314.17    563.08 o 
  -6   4   5    36137.11    33751.31    162.24 o 
  -5   4   5    26245.50    25484.66    439.95 o 
  -4   4   5    49899.93    51129.82    288.00 o 
  -3   4   5    22530.19    22990.35   1416.93 o 
  -2   4   5    13002.98    14170.91    841.20 o 
  -1   4   5     3138.51     3734.09    583.89 o 
   0   4   5       48.77        2.30     95.01 o 
   1   4   5     2625.59     3278.78    381.01 o 
   2   4   5    14945.04    15317.10    235.32 o 
   3   4   5    19932.82    20446.41    571.62 o 
   4   4   5    50400.38    50992.36    294.10 o 
   5   4   5    30876.58    28918.49    455.51 o 
   6   4   5    36116.25    36201.32    426.97 o 
   7   4   5    19278.46    21562.92    554.36 o 
   8   4   5    29598.02    29744.38    447.01 o 
   9   4   5    10575.70    11175.69    868.53 o 
  10   4   5    11871.33    14008.73    360.06 o 
  11   4   5     7466.15     7327.32    563.53 o 
  12   4   5     2328.12     3561.08    868.95 o 
  13   4   5     4380.85     4450.97    679.96 o 
  14   4   5      726.50      675.71    470.81 o 
  15   4   5      736.21      670.60    291.18 o 
 -14   5   5     2223.58     2264.80    408.65 o 
 -13   5   5      497.48      427.93    263.48 o 
 -12   5   5     1704.99     1535.97    205.53 o 
 -11   5   5     1653.82     1904.21    172.49 o 
 -10   5   5    11260.19    13068.45    530.84 o 
  -9   5   5     7239.40     6844.57    391.12 o 
  -8   5   5    40083.28    36845.82    248.84 o 
  -7   5   5    35289.56    34351.94   1033.36 o 
  -6   5   5    26185.26    24920.66    702.74 o 
  -5   5   5    47990.84    47840.77    363.47 o 
  -4   5   5    15852.03    16133.70    421.10 o 
  -3   5   5     8591.31     8807.60    953.00 o 
  -2   5   5    19002.93    18215.11   1877.98 o 
  -1   5   5     1373.26     1238.85    146.09 o 
   0   5   5      680.08      705.84    309.90 o 
   1   5   5     2099.37     2464.88    490.33 o 
   2   5   5    18986.66    18316.28    163.34 o 
   3   5   5    11611.25    10834.21    571.16 o 
   4   5   5    13934.51    17031.17    392.86 o 
   5   5   5    44646.10    43019.03    465.49 o 
   6   5   5    24866.90    23419.50   1551.26 o 
   7   5   5    34084.86    34721.46    480.12 o 
   8   5   5    40497.40    37568.11   1052.40 o 
   9   5   5     7537.92     7543.27    605.73 o 
  10   5   5    12561.82    12417.89    280.06 o 
  11   5   5     1226.73     2090.15    639.59 o 
  12   5   5     2347.17     2782.33    528.89 o 
  13   5   5      426.32      377.24    436.33 o 
  14   5   5     2139.76     2736.44    324.67 o 
  15   5   5      121.21      484.48    786.69 o 
 -14   6   5      338.99      328.86    218.86 o 
 -13   6   5     4801.67     5289.61    526.51 o 
 -12   6   5     3935.78     3555.02    103.45 o 
 -11   6   5     4375.99     4091.94    539.04 o 
 -10   6   5    10714.14    11358.50    538.98 o 
  -9   6   5     9286.03     8367.47    588.30 o 
  -8   6   5    28309.32    27232.04   1128.56 o 
  -7   6   5    26497.74    26633.53    296.08 o 
  -6   6   5    41273.25    40408.98    601.78 o 
  -5   6   5    19822.20    20330.20    733.34 o 
  -4   6   5    16330.75    17261.44    340.13 o 
  -3   6   5    13341.85    13002.80    685.52 o 
  -2   6   5    12341.67    12869.44    511.41 o 
  -1   6   5     1030.98     1288.66    310.87 o 
   0   6   5     1315.16     1550.43    362.57 o 
   1   6   5      895.69     1283.71    323.25 o 
   2   6   5    12052.78    12331.88    176.79 o 
   3   6   5    10092.67     9093.94    655.29 o 
   4   6   5    13999.62    14190.35    267.10 o 
   5   6   5    18887.53    18301.79    191.76 o 
   6   6   5    41961.95    39589.38    236.21 o 
   7   6   5    29678.35    29117.05    917.38 o 
   8   6   5    29494.20    30705.27    740.65 o 
   9   6   5    10874.25    10467.13    192.18 o 
  10   6   5     9371.16     9097.97    251.40 o 
  11   6   5     3874.38     3621.85    330.89 o 
  12   6   5     3849.26     3613.45    160.22 o 
  13   6   5     4353.62     4328.79    366.15 o 
  14   6   5      487.48      576.85    360.50 o 
 -14   7   5     1312.84     1145.19     96.25 o 
 -13   7   5      640.13      505.86    111.97 o 
 -12   7   5     5264.35     4985.08    191.65 o 
 -11   7   5     4609.11     4864.05    188.77 o 
 -10   7   5    13753.18    13716.98    538.94 o 
  -9   7   5    16605.64    16105.35    167.73 o 
  -8   7   5    24936.52    25840.36    974.13 o 
  -7   7   5    19399.53    19793.79    634.44 o 
  -6   7   5    30643.97    29985.92    507.49 o 
  -5   7   5    13325.66    13950.66    389.41 o 
  -4   7   5    13870.42    13937.16    227.83 o 
  -3   7   5     7218.07     6985.22    428.30 o 
  -2   7   5     3334.79     3825.20    807.02 o 
  -1   7   5     2651.80     3036.65    327.08 o 
   0   7   5       87.82       37.80    356.11 o 
   1   7   5     2423.64     2607.48    140.20 o 
   2   7   5     3361.77     3888.56    519.60 o 
   3   7   5     8612.07     8236.89    119.72 o 
   4   7   5    12797.18    12185.60    325.61 o 
   5   7   5    16085.56    15685.89    523.83 o 
   6   7   5    29032.75    30791.98    400.77 o 
   7   7   5    18184.34    19204.37    551.63 o 
   8   7   5    26821.69    26755.88    401.34 o 
   9   7   5    13900.93    14959.60    869.89 o 
  10   7   5    14847.51    14517.65    573.25 o 
  11   7   5     4105.62     3847.32     61.03 o 
  12   7   5     4422.67     4763.28    556.38 o 
  13   7   5      818.36     1836.89    537.58 o 
  14   7   5     1139.19     1205.52    562.40 o 
 -14   8   5      133.03       23.98     40.32 o 
 -13   8   5     1575.79     1369.51    355.21 o 
 -12   8   5     2385.85     2950.56    511.29 o 
 -11   8   5     4186.99     4564.78    420.21 o 
 -10   8   5     7500.62     7322.64    278.20 o 
  -9   8   5    16913.69    15418.27    867.56 o 
  -8   8   5    24011.96    24271.46    904.09 o 
  -7   8   5    16849.53    16461.32    608.64 o 
  -6   8   5    34583.27    32376.01    661.53 o 
  -5   8   5     6127.76     6325.42    348.06 o 
  -4   8   5    22554.95    23640.44    341.23 o 
  -3   8   5     5522.10     5203.76    357.16 o 
  -2   8   5     5948.27     6338.07    333.64 o 
  -1   8   5     3080.76     4039.69    559.83 o 
   0   8   5      686.59      708.05    152.15 o 
   1   8   5     3022.99     3177.92    167.23 o 
   2   8   5     7276.95     7247.67     98.70 o 
   3   8   5     5785.96     5747.81    302.89 o 
   4   8   5    26065.86    25250.88   1170.87 o 
   5   8   5     4641.90     4898.60    383.45 o 
   6   8   5    32231.88    30679.53    376.21 o 
   7   8   5    17596.39    16607.54    433.65 o 
   8   8   5    20179.76    21028.23    416.26 o 
   9   8   5    19413.82    18379.47    408.31 o 
  10   8   5     8098.73     7867.56   1069.42 o 
  11   8   5     4027.67     4390.98    486.45 o 
  12   8   5     2715.82     2603.26    207.25 o 
  13   8   5      982.24     1627.19    613.42 o 
  14   8   5      109.95      292.61   1525.41 o 
 -13   9   5      444.86      339.36    407.85 o 
 -12   9   5     4997.30     4383.85    280.29 o 
 -11   9   5     2854.28     3224.44    352.29 o 
 -10   9   5    11011.57    10987.11    512.35 o 
  -9   9   5    11710.65    11952.88    482.23 o 
  -8   9   5    10985.90    10688.11   1163.33 o 
  -7   9   5    10748.41    10596.04   1648.60 o 
  -6   9   5    17100.36    19225.71    631.19 o 
  -5   9   5     2181.64     2791.56    628.31 o 
  -4   9   5    17136.04    19238.45    677.85 o 
  -3   9   5     7112.14     7511.83    569.33 o 
  -2   9   5     2392.16     2292.48    183.95 o 
  -1   9   5     7936.01     7825.05    342.74 o 
   0   9   5     3340.67     3287.60    268.99 o 
   1   9   5     8073.38     8624.19    373.23 o 
   2   9   5     2204.57     2541.81    345.53 o 
   3   9   5     7088.01     7235.46    241.47 o 
   4   9   5    17820.85    17432.92   1160.51 o 
   5   9   5     4599.97     5057.21    307.50 o 
   6   9   5    18728.02    18410.31    957.96 o 
   7   9   5    11084.69    10980.14    655.22 o 
   8   9   5    12810.45    13403.77    459.94 o 
   9   9   5    10401.00    10568.14   1344.05 o 
  10   9   5    10183.60     9638.48   1098.04 o 
  11   9   5     2362.65     2983.58    265.74 o 
  12   9   5     4807.64     4374.60    157.76 o 
  13   9   5      415.33      557.29    219.59 o 
 -13  10   5      923.97     1237.47    279.06 o 
 -12  10   5     2165.94     1991.87    270.67 o 
 -11  10   5     6156.55     5761.14    257.80 o 
 -10  10   5    13167.90    12653.80    477.05 o 
  -9  10   5    10674.91     9318.90    136.68 o 
  -8  10   5    17397.34    19934.24    441.96 o 
  -7  10   5     8780.05     8541.71    325.54 o 
  -6  10   5    12303.56    11715.50    715.22 o 
  -5  10   5     8167.72     8140.75    405.44 o 
  -4  10   5    15660.08    18710.27    790.56 o 
  -3  10   5     1544.67     1966.64    315.23 o 
  -2  10   5    10350.89    10714.68   1194.78 o 
  -1  10   5      420.72      356.55     20.38 o 
   0  10   5      130.90      137.44     54.08 o 
   1  10   5      201.24      315.94    264.75 o 
   2  10   5    10604.04     9854.03    326.53 o 
   3  10   5     2218.68     2217.25    181.23 o 
   4  10   5    16283.22    17003.20    927.75 o 
   5  10   5     6830.84     6535.13    333.20 o 
   6  10   5    10180.29    10311.76    248.26 o 
   7  10   5     8300.17     7479.72    336.09 o 
   8  10   5    16571.88    18688.89    752.52 o 
   9  10   5    12213.31    11438.79    688.72 o 
  10  10   5    13926.05    13324.80    506.74 o 
  11  10   5     6684.76     6680.47    916.62 o 
  12  10   5     2193.32     2066.93    301.76 o 
  13  10   5      890.93     1119.61    612.39 o 
 -13  11   5      475.02      793.88   1405.48 o 
 -12  11   5     3911.01     3367.91    119.53 o 
 -11  11   5     1754.69     2107.81    286.17 o 
 -10  11   5    10971.66    14153.78    600.37 o 
  -9  11   5     5560.42     5887.62    731.64 o 
  -8  11   5    12450.57    12632.11    373.33 o 
  -7  11   5     9502.11    10137.28    602.32 o 
  -6  11   5    10562.98    10428.43    780.64 o 
  -5  11   5    11985.98    13209.13    591.70 o 
  -4  11   5    10068.66    11909.52    551.47 o 
  -3  11   5     7175.65     7601.04    536.93 o 
  -2  11   5     3293.21     3239.99    204.33 o 
  -1  11   5     1961.22     1850.25    224.56 o 
   0  11   5      527.63      532.82    252.02 o 
   1  11   5     1509.73     1641.04    320.28 o 
   2  11   5     2521.16     2859.81    208.10 o 
   3  11   5     6317.76     6238.76    212.85 o 
   4  11   5     9532.89     8121.72    670.90 o 
   5  11   5    12092.51    13218.53    331.90 o 
   6  11   5    11453.62    11812.31   1026.09 o 
   7  11   5    11315.00     9883.26    606.37 o 
   8  11   5    13199.94    14307.94    605.46 o 
   9  11   5     6480.22     6271.14    247.74 o 
  10  11   5    10738.40     9638.45    434.71 o 
  11  11   5     1597.81     1659.57    346.93 o 
  12  11   5     3665.26     3680.05    250.57 o 
  13  11   5      376.77      208.66   1770.05 o 
 -12  12   5     1332.59     1112.99    320.39 o 
 -11  12   5     2752.52     2734.42    252.31 o 
 -10  12   5     4882.02     4743.06    194.86 o 
  -9  12   5     3985.06     3406.88    448.68 o 
  -8  12   5    12554.73    11859.88   1360.96 o 
  -7  12   5     8021.25     9297.65    585.05 o 
  -6  12   5     9984.91    10670.43   1064.92 o 
  -5  12   5     9860.31    10368.74    398.89 o 
  -4  12   5     6374.61     7401.94    351.48 o 
  -3  12   5     2644.40     2734.67    232.08 o 
  -2  12   5     5454.59     5330.61    244.73 o 
  -1  12   5      152.12      133.28    250.29 o 
   0  12   5     1120.36     1606.74    326.51 o 
   1  12   5      317.73      347.41    202.93 o 
   2  12   5     5576.98     5408.75    294.39 o 
   3  12   5     2833.68     2803.32    256.25 o 
   4  12   5     5529.61     5384.27    487.32 o 
   5  12   5     9720.10    10169.54    469.77 o 
   6  12   5    10225.98    10370.29    513.90 o 
   7  12   5     6829.85     6513.75    244.06 o 
   8  12   5    13887.58    14549.28    331.71 o 
   9  12   5     3600.57     3958.77    431.77 o 
  10  12   5     4674.33     5002.83    479.99 o 
  11  12   5     3184.87     3385.98    521.93 o 
  12  12   5     1240.06     1137.88    409.31 o 
 -11  13   5     1751.10     2067.58    426.94 o 
 -10  13   5     4916.49     5291.51    397.27 o 
  -9  13   5     3314.58     3538.19    246.48 o 
  -8  13   5     5302.99     4990.84    189.38 o 
  -7  13   5     8551.34     8430.55    534.51 o 
  -6  13   5     8102.75    11094.80    794.84 o 
  -5  13   5    10735.12    12213.50    642.51 o 
  -4  13   5     7181.49     9513.91   1017.44 o 
  -3  13   5     4927.13     5290.71    315.59 o 
  -2  13   5     1632.63     1439.36    487.80 o 
  -1  13   5     2110.12     2309.56    714.14 o 
   0  13   5       76.08        0.00     87.93 o 
   1  13   5     1973.48     2594.65    509.19 o 
   2  13   5     1776.31     1837.53    160.53 o 
   3  13   5     5410.18     5876.19    300.22 o 
   4  13   5     8041.39     7478.63    145.88 o 
   5  13   5    10688.56    10601.70    516.67 o 
   6  13   5     8194.78     8542.66    151.63 o 
   7  13   5     8379.35     9693.35    943.68 o 
   8  13   5     4795.73     4566.52    173.81 o 
   9  13   5     3225.36     2892.45    151.09 o 
  10  13   5     5001.93     5106.61    319.90 o 
  11  13   5     1971.24     2073.07    364.30 o 
 -11  14   5     1826.91     2044.71    570.16 o 
 -10  14   5     2521.08     3660.27    685.55 o 
  -9  14   5     3831.06     3754.58    304.35 o 
  -8  14   5     4525.66     4084.68    419.53 o 
  -7  14   5     6097.41     6699.00    562.73 o 
  -6  14   5    15741.23    17748.11    727.95 o 
  -5  14   5     2533.67     2497.49    183.63 o 
  -4  14   5    13561.12    13548.40    865.59 o 
  -3  14   5     2728.82     2599.33    381.72 o 
  -2  14   5     1843.01     1801.92    243.81 o 
  -1  14   5     1180.20     1064.91    703.00 o 
   0  14   5       17.83        0.00    357.60 o 
   1  14   5     1026.37      966.69     24.85 o 
   2  14   5     1411.26     1287.42    149.68 o 
   3  14   5     3590.20     3711.86    412.23 o 
   4  14   5    13942.62    15555.55   1175.15 o 
   5  14   5     3172.27     3456.09    352.78 o 
   6  14   5    16991.42    17307.78    558.00 o 
   7  14   5     5918.46     5723.59    226.94 o 
   8  14   5     4316.93     4813.50    681.58 o 
   9  14   5     3345.49     2893.68    331.31 o 
  10  14   5     2007.58     2108.30    513.05 o 
  11  14   5     1329.29     1621.32    373.90 o 
 -10  15   5     2663.14     2805.44    553.56 o 
  -9  15   5     4200.62     3800.44    289.38 o 
  -8  15   5     3824.09     4837.61    680.69 o 
  -7  15   5     6335.92     6391.79    371.97 o 
  -6  15   5     8926.04     8920.93    353.62 o 
  -5  15   5     3538.28     3894.39    282.25 o 
  -4  15   5     7578.93     8096.40    804.05 o 
  -3  15   5     2878.15     3175.27    381.65 o 
  -2  15   5     3019.39     2798.76    251.22 o 
  -1  15   5      523.11      644.38    326.57 o 
   0  15   5     2659.78     3331.38    749.32 o 
   1  15   5      727.66      754.02    224.51 o 
   2  15   5     3433.80     3694.02    751.84 o 
   3  15   5     2641.41     2763.49    300.63 o 
   4  15   5     8945.87     8025.48   1124.34 o 
   5  15   5     3373.88     3286.14    131.65 o 
   6  15   5     8070.22     8042.23    536.42 o 
   7  15   5     5576.65     5965.88    502.98 o 
   8  15   5     3233.01     3180.95    371.97 o 
   9  15   5     4434.93     3934.27    387.14 o 
  10  15   5     2661.57     2828.57    484.29 o 
  -9  16   5     3463.38     3070.01    599.23 o 
  -8  16   5     2253.92     3161.45    500.02 o 
  -7  16   5     4986.62     4484.39    291.30 o 
  -6  16   5     4387.19     3784.99    151.44 o 
  -5  16   5     2756.86     2343.31    269.65 o 
  -4  16   5     8810.62     9568.84    526.09 o 
  -3  16   5      549.12     1223.87    306.81 o 
  -2  16   5     4110.30     4646.52    371.61 o 
  -1  16   5      449.70      347.69    361.88 o 
   0  16   5        9.30        0.00    291.98 o 
   1  16   5      297.79      590.99    335.95 o 
   2  16   5     3833.48     4355.58    429.07 o 
   3  16   5      972.47     1757.42   1071.01 o 
   4  16   5     9123.02    10502.45    927.72 o 
   5  16   5     2906.55     2797.39    501.57 o 
   6  16   5     4400.12     5484.08   1018.08 o 
   7  16   5     4683.49     4573.31    188.85 o 
   8  16   5     2484.69     3419.81    555.90 o 
   9  16   5     3419.52     3236.95    211.10 o 
  -8  17   5     1867.29     2330.25    630.70 o 
  -7  17   5     3677.79     3261.35    354.82 o 
  -6  17   5     3121.75     3151.65    234.10 o 
  -5  17   5     4719.39     4509.87    304.51 o 
  -4  17   5     4272.81     4572.25    262.79 o 
  -3  17   5     2261.36     2468.03    448.85 o 
  -2  17   5     1010.54      927.88    158.78 o 
  -1  17   5      227.98      423.87    431.42 o 
   0  17   5      385.64      446.38    185.63 o 
   1  17   5      198.52      365.66    178.68 o 
   2  17   5      991.14     1011.45    394.54 o 
   3  17   5     1991.67     2891.18    720.52 o 
   4  17   5     4572.31     4490.20    333.38 o 
   5  17   5     4311.00     4865.06    810.70 o 
   6  17   5     2980.65     3145.25    266.45 o 
   7  17   5     3673.45     3531.94    400.94 o 
   8  17   5     1717.67     2410.41    681.71 o 
  -7  18   5     1914.62     1934.53   1098.56 o 
  -6  18   5     3071.01     2832.38    430.85 o 
  -5  18   5      631.31      843.04    250.54 o 
  -4  18   5     3333.04     3952.09    413.89 o 
  -3  18   5      982.50      935.36    343.15 o 
  -2  18   5     1509.11     2521.92    573.27 o 
  -1  18   5      523.17     1183.42    960.43 o 
   0  18   5       33.42        0.00    155.90 o 
   1  18   5      490.23      474.74    105.34 o 
   2  18   5     1530.44     2329.80    883.00 o 
   3  18   5      913.01     1713.04    957.74 o 
   4  18   5     3394.13     3031.88    289.01 o 
   5  18   5     1077.74     1120.34    652.37 o 
   6  18   5     2496.66     2323.61    470.09 o 
   7  18   5     2163.44     2466.47    333.70 o 
  -5  19   5     1992.27     2123.69    475.47 o 
  -4  19   5     1195.24     2589.45    816.94 o 
  -3  19   5      711.57     1585.11    538.52 o 
  -2  19   5      580.71      504.33    133.11 o 
  -1  19   5      366.99     1075.27    843.77 o 
   0  19   5       18.33       20.41    524.91 o 
   1  19   5      414.68     1054.97   1287.20 o 
   2  19   5      617.32      913.91    665.04 o 
   3  19   5      775.60     1904.50    749.70 o 
   4  19   5     1329.65     1997.15    606.96 o 
   5  19   5     1653.59     1415.08    678.76 o 
  -2  20   5      673.50     1472.64   1319.14 o 
  -1  20   5      315.95      371.76    618.80 o 
   0  20   5      111.48        0.00    750.71 o 
   1  20   5      295.62      153.50   1911.55 o 
   2  20   5      800.69      786.69    911.41 o 
   0   0   6        8.03        0.00    249.74 o 
   1   0   6      273.90      292.21    325.08 o 
   2   0   6        1.86       42.23    185.39 o 
   3   0   6      233.45        0.00     88.67 o 
   4   0   6       40.14       53.01    345.37 o 
   5   0   6      236.18      165.28    153.47 o 
   6   0   6     2858.69     2760.71    164.02 o 
   7   0   6      865.94      715.29    625.60 o 
   8   0   6     9408.22     8609.73    239.95 o 
   9   0   6      295.06      269.13    134.58 o 
  10   0   6     3484.96     3592.98    251.64 o 
  11   0   6       19.00       24.18    193.37 o 
  12   0   6       55.45       22.94     53.30 o 
  13   0   6        3.81        0.00     83.35 o 
  14   0   6        7.11        0.00    208.41 o 
  15   0   6        9.50       87.05    227.06 o 
 -15   1   6     6983.36     6845.37    205.95 o 
 -14   1   6       25.09      109.44    295.15 o 
 -13   1   6    17631.44    15294.18    461.65 o 
 -12   1   6      992.51      840.90     87.54 o 
 -11   1   6    21483.34    19280.35    854.29 o 
 -10   1   6     1247.82     1608.20    148.03 o 
  -9   1   6     1875.20     1935.70     99.88 o 
  -8   1   6      482.43      579.08    285.52 o 
  -7   1   6     7048.85     7396.55    360.35 o 
  -6   1   6     3218.22     3951.05    289.50 o 
  -5   1   6    66271.60    60262.46    585.65 o 
  -4   1   6     4305.01     4174.58    296.29 o 
  -3   1   6   202922.94   195785.80   1283.49 o 
  -2   1   6     2400.20     2327.32    129.74 o 
  -1   1   6   222846.31   227444.67   1000.80 o 
   0   1   6     3705.87     4643.05    479.14 o 
   1   1   6   223402.39   232430.19   2008.50 o 
   2   1   6     3101.27     3164.66    343.12 o 
   3   1   6   201990.66   183035.30   3333.26 o 
   4   1   6     3635.71     3398.57    383.27 o 
   5   1   6    68556.13    61309.57    518.79 o 
   6   1   6     2963.55     3460.44    400.15 o 
   7   1   6     7843.40     8345.78    295.24 o 
   8   1   6      486.76      377.93     76.58 o 
   9   1   6     2190.35     2885.88    311.00 o 
  10   1   6     1266.86     2076.17    649.19 o 
  11   1   6    22355.27    22540.63    517.51 o 
  12   1   6      887.84     1036.38    239.72 o 
  13   1   6    16946.36    16248.79    479.19 o 
  14   1   6        1.42      174.92    225.24 o 
  15   1   6     6647.90     5271.64    139.55 o 
 -15   2   6      437.35      368.21    149.11 o 
 -14   2   6      683.53      826.58    703.16 o 
 -13   2   6      160.56      208.67    328.48 o 
 -12   2   6       98.56       74.59    329.72 o 
 -11   2   6      257.92      268.52    135.12 o 
 -10   2   6     2154.42     2273.01    372.23 o 
  -9   2   6      123.62      205.75    332.40 o 
  -8   2   6     4521.02     3977.19    145.99 o 
  -7   2   6     2863.29     3254.07    223.73 o 
  -6   2   6     1602.89     1432.10    428.29 o 
  -5   2   6      291.34      284.39    285.80 o 
  -4   2   6     3806.45     3493.34    153.48 o 
  -3   2   6     2512.57     2446.05    237.79 o 
  -2   2   6    61836.16    55695.59    520.84 o 
  -1   2   6      299.19      176.73    682.27 o 
   0   2   6        0.50        0.00    104.32 o 
   1   2   6      334.17      223.91     85.83 o 
   2   2   6    62443.61    59376.51    592.45 o 
   3   2   6     2628.66     2649.61    407.79 o 
   4   2   6     3284.93     3470.10    579.42 o 
   5   2   6      261.19      209.46    181.53 o 
   6   2   6     1106.73     1545.25    272.98 o 
   7   2   6     2688.98     3248.23    287.55 o 
   8   2   6     4258.66     3444.09    248.23 o 
   9   2   6      144.92      182.35    191.59 o 
  10   2   6     1454.83     1746.95    203.99 o 
  11   2   6      307.44      547.07    256.80 o 
  12   2   6      272.60      323.54    192.46 o 
  13   2   6      150.74      114.36     69.79 o 
  14   2   6      821.39     1124.36    473.64 o 
  15   2   6      444.73      586.28    293.84 o 
 -15   3   6    12544.56    12083.46   1006.32 o 
 -14   3   6     1245.91     1501.98    414.46 o 
 -13   3   6    13854.44    13506.48    411.70 o 
 -12   3   6      521.64      321.76    128.66 o 
 -11   3   6     7639.64     7074.92    190.57 o 
 -10   3   6      166.68      143.35     74.41 o 
  -9   3   6     3140.95     3023.40    257.02 o 
  -8   3   6      108.72       40.52     96.54 o 
  -7   3   6      530.17      502.40    195.41 o 
  -6   3   6       10.18        0.00    175.63 o 
  -5   3   6   101266.27    94041.49    393.10 o 
  -4   3   6     4596.11     4845.31    300.34 o 
  -3   3   6   307105.53   287669.72   1375.58 o 
  -2   3   6     6046.45     5790.34    180.54 o 
  -1   3   6    42597.56    46023.29   1723.04 o 
   0   3   6       78.99        7.86    584.50 o 
   1   3   6    45063.91    51108.21    681.17 o 
   2   3   6     5506.02     5445.78    265.10 o 
   3   3   6   310898.44   290603.00   1850.66 o 
   4   3   6     4911.44     4929.45    320.69 o 
   5   3   6    99642.02    91947.13    334.71 o 
   6   3   6       57.74      161.49    550.10 o 
   7   3   6      114.47      341.46    374.54 o 
   8   3   6      107.49        1.54    117.50 o 
   9   3   6     3557.44     3673.76    381.56 o 
  10   3   6      206.24      129.74     83.43 o 
  11   3   6     9139.15     7972.63    254.54 o 
  12   3   6      372.27      448.64    161.77 o 
  13   3   6    13270.26    13963.24    558.16 o 
  14   3   6     1171.58     1166.00    359.01 o 
  15   3   6    11748.98    10341.24    439.48 o 
 -15   4   6      135.83       47.37    351.37 o 
 -14   4   6      358.52      318.35    790.74 o 
 -13   4   6      205.32      190.65    188.07 o 
 -12   4   6     1282.06     1890.60    270.23 o 
 -11   4   6      109.22      155.23    116.44 o 
 -10   4   6     2061.53     2353.35    541.85 o 
  -9   4   6      644.12      867.88    477.50 o 
  -8   4   6      814.99      466.48    195.04 o 
  -7   4   6      508.30      811.48    275.89 o 
  -6   4   6     2080.24     2103.08    257.34 o 
  -5   4   6     2949.38     3284.08    212.01 o 
  -4   4   6     2303.37     2749.61    167.18 o 
  -3   4   6     3460.23     4334.45    214.36 o 
  -2   4   6     7016.74    10587.76    761.64 o 
  -1   4   6      217.13      143.34    186.73 o 
   0   4   6       29.74        0.00     43.04 o 
   1   4   6      217.25      137.61    262.97 o 
   2   4   6     6840.91     9444.17    377.59 o 
   3   4   6     3492.31     4515.51    642.51 o 
   4   4   6     2333.91     2476.64    229.18 o 
   5   4   6     2896.56     3121.97    261.45 o 
   6   4   6     2034.12     2327.85    214.30 o 
   7   4   6      392.93      927.42    691.91 o 
   8   4   6      975.05      829.78    350.83 o 
   9   4   6      619.66      980.46    467.20 o 
  10   4   6     1878.61     2581.54    400.44 o 
  11   4   6      172.57      673.24    673.50 o 
  12   4   6     1035.01     1382.15    197.74 o 
  13   4   6      235.13      125.34     90.00 o 
  14   4   6      526.75      372.59    306.96 o 
  15   4   6      105.32        0.00     58.76 o 
 -14   5   6      445.29      280.14    114.81 o 
 -13   5   6    13960.63    12149.20    123.90 o 
 -12   5   6      510.19      426.89     89.41 o 
 -11   5   6    12379.39    11961.93    946.38 o 
 -10   5   6      867.60      820.91     96.75 o 
  -9   5   6     1088.31      837.99    102.85 o 
  -8   5   6       45.89        0.00     55.96 o 
  -7   5   6    17550.37    17964.09    263.69 o 
  -6   5   6     1539.82     2044.48    263.24 o 
  -5   5   6    45493.59    41047.36    909.77 o 
  -4   5   6     2774.05     2792.73    227.86 o 
  -3   5   6    77275.12    71424.21   1675.31 o 
  -2   5   6     2134.33     2156.79    252.10 o 
  -1   5   6   239731.14   246192.13   4605.66 o 
   0   5   6     3758.60     4222.06    275.34 o 
   1   5   6   239527.98   240195.41   1553.69 o 
   2   5   6     2402.86     3023.82    685.58 o 
   3   5   6    77799.61    70698.19   1667.24 o 
   4   5   6     2264.31     2720.68    228.45 o 
   5   5   6    47504.03    44398.34    555.80 o 
   6   5   6     1626.83     1669.35    206.90 o 
   7   5   6    17239.55    18057.14    588.42 o 
   8   5   6       56.52      466.51    730.59 o 
   9   5   6     1205.58     1358.14    663.58 o 
  10   5   6      844.52      849.55    336.23 o 
  11   5   6    11310.28    11002.21     39.64 o 
  12   5   6      376.13      478.30    176.76 o 
  13   5   6    13933.73    12527.83    514.42 o 
  14   5   6      435.41      586.41    256.67 o 
  15   5   6    13299.13    13850.96   1263.98 o 
 -14   6   6      703.14      676.17     44.98 o 
 -13   6   6        1.12        0.00     45.47 o 
 -12   6   6     1158.99     1777.54    310.22 o 
 -11   6   6       58.39        0.00     67.63 o 
 -10   6   6      637.37      476.52    462.28 o 
  -9   6   6     1475.61     1687.31    410.44 o 
  -8   6   6     3511.12     3612.66    443.77 o 
  -7   6   6     3327.34     3162.77    168.27 o 
  -6   6   6     1787.02     2609.51    598.52 o 
  -5   6   6      213.56      690.09    307.71 o 
  -4   6   6      461.12      729.59    690.90 o 
  -3   6   6      315.73      405.36    642.57 o 
  -2   6   6     5805.81     6484.44    223.74 o 
  -1   6   6       83.95       80.52    197.22 o 
   0   6   6        2.40        0.00     94.16 o 
   1   6   6       73.98        0.00     85.12 o 
   2   6   6     5684.37     5945.25    444.64 o 
   3   6   6      275.41      496.61    223.61 o 
   4   6   6      309.43      245.48     86.74 o 
   5   6   6      241.06      166.83    319.84 o 
   6   6   6     1603.58     2426.30    485.64 o 
   7   6   6     3306.63     3659.40    772.44 o 
   8   6   6     3801.83     4252.13    413.32 o 
   9   6   6     1387.96     1867.02    707.61 o 
  10   6   6      637.42      787.30    282.02 o 
  11   6   6       66.36        0.00    106.82 o 
  12   6   6      887.59      845.60    109.39 o 
  13   6   6       15.73       45.00    436.39 o 
  14   6   6      865.18     1462.90    684.93 o 
 -14   7   6       47.67       26.27     86.57 o 
 -13   7   6    12957.73    14337.82    467.51 o 
 -12   7   6      369.18      295.91     31.37 o 
 -11   7   6     6440.31     6081.00    245.19 o 
 -10   7   6      105.25        0.00     41.83 o 
  -9   7   6     2462.66     2278.52    327.14 o 
  -8   7   6      241.93      230.84    253.82 o 
  -7   7   6     2096.43     2545.28    654.99 o 
  -6   7   6      204.39      134.56    341.50 o 
  -5   7   6    40489.24    39499.79    772.01 o 
  -4   7   6      909.09     1011.38    212.74 o 
  -3   7   6    93860.31    92169.78    662.81 o 
  -2   7   6     1413.95     1522.83    190.70 o 
  -1   7   6   150128.53   151710.95   1868.29 o 
   0   7   6     1238.84     1142.28    150.41 o 
   1   7   6   149747.89   149405.86    969.66 o 
   2   7   6     1626.09     1689.65    286.50 o 
   3   7   6    92756.09    89570.38    354.25 o 
   4   7   6     1077.55     1643.12    307.77 o 
   5   7   6    40099.61    37491.14   1223.08 o 
   6   7   6      102.07      123.86    406.19 o 
   7   7   6     2411.60     2595.89    210.35 o 
   8   7   6      278.85      283.89    179.97 o 
   9   7   6     2162.83     2263.93    285.53 o 
  10   7   6      185.96      275.20    753.54 o 
  11   7   6     6706.33     8934.94   1975.11 o 
  12   7   6      281.55      210.90    294.80 o 
  13   7   6    14289.40    16415.97    750.18 o 
  14   7   6       72.45      264.45    400.96 o 
 -14   8   6      268.01      294.47    676.36 o 
 -13   8   6       84.53       93.95    419.34 o 
 -12   8   6     1337.26     1680.96    231.75 o 
 -11   8   6      363.30      260.26    245.46 o 
 -10   8   6      721.80      819.57    166.00 o 
  -9   8   6      603.63      642.22    396.31 o 
  -8   8   6      298.14      350.44    439.50 o 
  -7   8   6      434.02      721.87    411.54 o 
  -6   8   6      643.56     1003.56    745.55 o 
  -5   8   6     1605.58     1554.64    478.27 o 
  -4   8   6     5792.39     5684.21    355.04 o 
  -3   8   6       41.42        0.00    243.36 o 
  -2   8   6      213.26      668.92    390.43 o 
  -1   8   6      204.85       18.52    262.26 o 
   0   8   6       63.67       31.25    336.20 o 
   1   8   6      233.37      226.21    326.95 o 
   2   8   6      199.41      268.50    132.44 o 
   3   8   6       14.88       91.13    362.23 o 
   4   8   6     5278.56     5762.11    300.71 o 
   5   8   6     1477.45     1583.12    267.76 o 
   6   8   6      751.55     1080.07    204.75 o 
   7   8   6      562.05      725.64    633.42 o 
   8   8   6      320.29      185.43    126.83 o 
   9   8   6      856.16     1100.44    650.98 o 
  10   8   6      566.74      449.07    235.60 o 
  11   8   6      358.42      569.16    882.06 o 
  12   8   6     1697.49     1839.70    429.05 o 
  13   8   6       35.54        0.00    136.59 o 
  14   8   6      277.40      182.28    283.02 o 
 -13   9   6    11018.96    11462.85    363.22 o 
 -12   9   6       74.06      276.44    360.69 o 
 -11   9   6     9167.31     7986.85    450.65 o 
 -10   9   6        8.67        0.00    290.84 o 
  -9   9   6     2349.42     2664.41    306.79 o 
  -8   9   6       42.82      138.40    326.07 o 
  -7   9   6     2887.40     2995.93    300.89 o 
  -6   9   6      111.66        9.80     76.37 o 
  -5   9   6    15142.53    15364.88    385.99 o 
  -4   9   6      346.41      395.09     88.34 o 
  -3   9   6    56117.53    54607.07    762.73 o 
  -2   9   6     1863.63     2517.96    301.39 o 
  -1   9   6   224286.77   218859.77   1325.58 o 
   0   9   6     5176.54     4945.77    194.69 o 
   1   9   6   223984.53   217705.45    684.81 o 
   2   9   6     2258.08     2259.22    234.10 o 
   3   9   6    55394.68    55006.76    458.42 o 
   4   9   6      161.50       44.33    273.07 o 
   5   9   6    13477.15    13156.50    398.05 o 
   6   9   6       48.90       44.71     58.20 o 
   7   9   6     2972.93     3116.68    345.58 o 
   8   9   6       77.53      255.09    228.48 o 
   9   9   6     1973.38     2348.46    722.09 o 
  10   9   6       35.79        0.00    163.64 o 
  11   9   6     9205.09     8895.54    480.81 o 
  12   9   6       81.12      134.55    718.07 o 
  13   9   6    10861.22     9921.54    320.72 o 
 -13  10   6      144.76      229.87    238.09 o 
 -12  10   6      798.62      812.55    369.21 o 
 -11  10   6     1436.85     1631.78    217.25 o 
 -10  10   6     1842.26     1824.46    229.61 o 
  -9  10   6     4005.73     4037.43    399.04 o 
  -8  10   6     1024.08      911.79     61.62 o 
  -7  10   6       12.90      148.04    256.95 o 
  -6  10   6     1221.10     1641.67    550.02 o 
  -5  10   6      233.83      139.86    253.06 o 
  -4  10   6     1021.90     1301.62    245.79 o 
  -3  10   6      672.43      750.06    512.69 o 
  -2  10   6    10880.58    12960.95    832.76 o 
  -1  10   6      153.25      139.44     98.06 o 
   0  10   6      182.72      128.34    445.49 o 
   1  10   6      125.50      159.78    216.85 o 
   2  10   6    10854.58    10003.00    339.14 o 
   3  10   6      641.23      865.69    146.80 o 
   4  10   6      867.56     1278.42    168.62 o 
   5  10   6      150.23      241.88    535.27 o 
   6  10   6     1628.13     2586.20    567.21 o 
   7  10   6       78.02      505.71    348.38 o 
   8  10   6     1172.04     1560.08    617.57 o 
   9  10   6     4115.05     4155.01    357.19 o 
  10  10   6     1993.39     1858.92    193.05 o 
  11  10   6     1373.51     1251.92    294.13 o 
  12  10   6      848.90      989.15    461.38 o 
  13  10   6      120.52      136.50    399.26 o 
 -12  11   6       15.65        0.00    137.72 o 
 -11  11   6     8553.30     7556.44    302.27 o 
 -10  11   6       60.16      109.40     93.39 o 
  -9  11   6      305.86      346.85    191.86 o 
  -8  11   6      239.11      259.53     65.52 o 
  -7  11   6     5477.54     5171.43    202.06 o 
  -6  11   6     1177.55     1157.98    375.74 o 
  -5  11   6    10001.87    10943.88   1139.69 o 
  -4  11   6     1272.23     1354.70    546.56 o 
  -3  11   6    40892.93    41163.54   1090.12 o 
  -2  11   6     1837.44     1855.29    303.27 o 
  -1  11   6   117508.87   109354.55   3537.12 o 
   0  11   6      855.82      788.13    179.26 o 
   1  11   6   118464.98   116028.32   1069.30 o 
   2  11   6     2122.85     2146.47    334.14 o 
   3  11   6    43067.14    43420.23    330.37 o 
   4  11   6     1078.48     1188.39    214.86 o 
   5  11   6     9674.20    10339.15    673.39 o 
   6  11   6      927.30      891.50    385.26 o 
   7  11   6     4679.78     4428.60    264.20 o 
   8  11   6      174.42      226.15    379.57 o 
   9  11   6      351.09      878.72    429.53 o 
  10  11   6       63.86       82.15    740.61 o 
  11  11   6     7900.81     8466.53    832.72 o 
  12  11   6       63.25      190.34    517.47 o 
 -12  12   6      204.38      211.97    180.55 o 
 -11  12   6      284.26      431.82    556.87 o 
 -10  12   6      986.90      994.58    239.96 o 
  -9  12   6     1255.92     1289.05    364.70 o 
  -8  12   6     1372.79     1903.49    514.97 o 
  -7  12   6      430.93      478.62    708.30 o 
  -6  12   6      146.87      161.27    212.60 o 
  -5  12   6      227.20      353.88    397.67 o 
  -4  12   6      661.29      717.41    324.44 o 
  -3  12   6      932.00      725.01     62.66 o 
  -2  12   6     2350.05     2120.84    254.61 o 
  -1  12   6      174.32      700.71    282.35 o 
   0  12   6       38.56      660.06    571.30 o 
   1  12   6      157.21      344.09    350.24 o 
   2  12   6     2376.09     2544.62    240.12 o 
   3  12   6     1118.81      966.08    104.86 o 
   4  12   6      787.97      764.09    217.40 o 
   5  12   6      343.59      248.99    277.62 o 
   6  12   6      298.38      190.98    405.78 o 
   7  12   6      295.00      252.89    267.85 o 
   8  12   6     1268.10     1897.53    395.19 o 
   9  12   6     1085.79      834.38    167.63 o 
  10  12   6      918.29     1355.23    255.78 o 
  11  12   6      189.60      105.05     44.28 o 
  12  12   6      110.41      181.20    500.38 o 
 -11  13   6     2087.11     2359.94    232.75 o 
 -10  13   6      369.08      416.11     75.81 o 
  -9  13   6      322.82      450.09    353.65 o 
  -8  13   6       33.49       81.30    101.87 o 
  -7  13   6       18.82      206.77    272.18 o 
  -6  13   6      517.56      385.94    131.94 o 
  -5  13   6    13636.02    13133.01    824.16 o 
  -4  13   6      707.69      661.65    147.41 o 
  -3  13   6    47011.38    46142.93    484.94 o 
  -2  13   6     1081.78     1794.31    649.01 o 
  -1  13   6    50999.47    46753.93    332.12 o 
   0  13   6     1174.88     1015.17    305.88 o 
   1  13   6    50717.35    48080.08    773.67 o 
   2  13   6      904.88     1107.81    170.79 o 
   3  13   6    46271.04    46335.08    464.45 o 
   4  13   6      880.74     1202.12    377.16 o 
   5  13   6    14411.81    14935.37    560.38 o 
   6  13   6      723.74      586.74    308.54 o 
   7  13   6       97.84        2.38     98.32 o 
   8  13   6        9.65      379.19    406.20 o 
   9  13   6      563.60     1385.31    455.47 o 
  10  13   6      317.90      281.85    276.74 o 
  11  13   6     1833.08     2338.76    506.95 o 
 -11  14   6      531.70      445.62    641.63 o 
 -10  14   6      810.79      696.26    346.34 o 
  -9  14   6      258.94      126.04    330.13 o 
  -8  14   6       56.34      119.46    352.28 o 
  -7  14   6        1.31        0.00     53.31 o 
  -6  14   6     1907.43     2436.62    793.45 o 
  -5  14   6     1086.84     1098.61    185.17 o 
  -4  14   6     1775.69     2462.23    439.15 o 
  -3  14   6      347.37      359.37    550.65 o 
  -2  14   6    15301.89    16156.76    306.58 o 
  -1  14   6      450.39      626.58    266.10 o 
   0  14   6      457.44      570.75    823.39 o 
   1  14   6      498.72      513.35     78.50 o 
   2  14   6    15152.62    17240.43    484.24 o 
   3  14   6      257.99      453.64    270.84 o 
   4  14   6     1865.98     2829.84    625.53 o 
   5  14   6     1141.86     1072.91    128.35 o 
   6  14   6     1515.57     1459.24    137.50 o 
   7  14   6       45.92      158.49    249.93 o 
   8  14   6       13.38        0.00     62.50 o 
   9  14   6      100.73      217.53    493.56 o 
  10  14   6     1050.76     1359.14    816.93 o 
  11  14   6      507.78      394.26    371.46 o 
 -10  15   6       66.59        0.00    207.14 o 
  -9  15   6      374.68      307.86    213.99 o 
  -8  15   6      522.50      386.15    720.72 o 
  -7  15   6      944.49     1727.04    617.28 o 
  -6  15   6      216.65      216.30    206.19 o 
  -5  15   6     6147.93     6694.97    589.35 o 
  -4  15   6     1592.05     1907.84    782.71 o 
  -3  15   6    22923.40    22845.90    372.92 o 
  -2  15   6      221.86      403.35    374.61 o 
  -1  15   6    51639.83    46772.79    592.80 o 
   0  15   6     1909.71     2624.29    565.18 o 
   1  15   6    49417.29    44285.11    328.42 o 
   2  15   6      293.58      496.03    451.42 o 
   3  15   6    22179.00    22057.40    436.05 o 
   4  15   6     1237.20     1536.62    357.74 o 
   5  15   6     6635.36     7422.19    449.20 o 
   6  15   6      177.21      322.97    377.27 o 
   7  15   6      987.02     1520.83    361.09 o 
   8  15   6      466.97      328.59    264.28 o 
   9  15   6      316.79      205.94    153.38 o 
  10  15   6       96.32      128.33    204.63 o 
  -9  16   6      135.62      252.48    124.78 o 
  -8  16   6      172.81      215.21    216.39 o 
  -7  16   6       47.26       59.43    665.11 o 
  -6  16   6      210.61      167.14    368.39 o 
  -5  16   6      526.41      586.84    670.66 o 
  -4  16   6      168.46      115.48    201.73 o 
  -3  16   6      617.98      531.02     56.51 o 
  -2  16   6      192.78       77.23     93.68 o 
  -1  16   6       87.43        0.00    261.19 o 
   0  16   6      161.13      143.13    518.27 o 
   1  16   6       88.97      320.94    963.27 o 
   2  16   6      170.02       47.97     35.47 o 
   3  16   6      567.70      956.60    291.41 o 
   4  16   6      154.67       29.92   1109.00 o 
   5  16   6      451.30      759.95    342.10 o 
   6  16   6      145.08      111.61    211.18 o 
   7  16   6      129.31       95.07    142.26 o 
   8  16   6      103.38      469.08    528.01 o 
   9  16   6      167.25      268.83    204.12 o 
  -8  17   6      101.79        0.00     68.91 o 
  -7  17   6      837.34      931.27    282.00 o 
  -6  17   6      347.85      393.67    318.58 o 
  -5  17   6     4255.05     4276.78    315.74 o 
  -4  17   6      980.53     1552.52    391.39 o 
  -3  17   6    12767.21    14136.97    805.08 o 
  -2  17   6      544.48      886.14    311.23 o 
  -1  17   6    27888.34    25695.85    494.32 o 
   0  17   6      495.42      695.86    208.71 o 
   1  17   6    28096.23    26907.36    749.99 o 
   2  17   6      596.56      773.49    738.72 o 
   3  17   6    12921.05    16064.07    721.06 o 
   4  17   6      798.78     1030.81    442.86 o 
   5  17   6     4073.42     4421.77    370.16 o 
   6  17   6      337.50      182.48     95.06 o 
   7  17   6      739.85     1088.54    456.91 o 
   8  17   6      157.21        0.00     68.80 o 
  -6  18   6      332.98      244.15    274.88 o 
  -5  18   6      430.48      371.96    117.61 o 
  -4  18   6      164.94        0.00    229.47 o 
  -3  18   6      381.34      692.44    396.69 o 
  -2  18   6      163.67      116.32     25.72 o 
  -1  18   6       23.87       79.89    941.05 o 
   0  18   6       70.72       40.36    434.41 o 
   1  18   6       16.28       99.27   1281.10 o 
   2  18   6      187.84      272.62    644.13 o 
   3  18   6      454.14      315.22    344.54 o 
   4  18   6      177.19      354.65    209.86 o 
   5  18   6      487.54      366.08     41.97 o 
   6  18   6      382.59      296.88    211.64 o 
  -5  19   6     3406.48     3135.01    895.35 o 
  -4  19   6      236.41      517.46   1139.16 o 
  -3  19   6     9112.24     9569.29    710.15 o 
  -2  19   6      147.18       17.66   1036.47 o 
  -1  19   6    16987.12    17707.88   1208.81 o 
   0  19   6      300.78      292.97    778.39 o 
   1  19   6    16637.05    15726.11    376.01 o 
   2  19   6      160.51      126.77    407.37 o 
   3  19   6     8773.71     8828.54    666.76 o 
   4  19   6      231.05      252.88    109.99 o 
   5  19   6     3830.66     4698.54   1129.66 o 
  -1  20   6       10.03        0.00     69.55 o 
   0  20   6       86.09     1163.24    779.49 o 
   1  20   6       15.42        0.00   1328.73 o 
   1   0   7     1203.14     1323.48    363.89 o 
   2   0   7    11877.09    11065.94    189.61 o 
   3   0   7    20854.24    22067.82    704.47 o 
   4   0   7    15319.69    18392.02    326.19 o 
   5   0   7    44466.34    43682.18   1011.82 o 
   6   0   7    24515.29    24287.03    555.10 o 
   7   0   7    22188.12    21768.11    636.09 o 
   8   0   7    32130.58    31282.16    616.59 o 
   9   0   7    23035.91    20871.08    385.94 o 
  10   0   7     8890.54     9043.02    369.55 o 
  11   0   7    20011.60    17828.61    483.93 o 
  12   0   7     1036.25      953.18    140.45 o 
  13   0   7     2886.92     3058.79    314.44 o 
  14   0   7      141.36       85.93    323.67 o 
  15   0   7      219.47       69.54    119.51 o 
 -15   1   7      258.07      150.02     94.16 o 
 -14   1   7     1655.84     1472.25    145.70 o 
 -13   1   7      747.76     1354.75    644.25 o 
 -12   1   7     5029.01     4608.06    158.68 o 
 -11   1   7     8441.31     8084.40    232.26 o 
 -10   1   7     9440.27     9429.52    456.67 o 
  -9   1   7    19771.21    20789.23    906.01 o 
  -8   1   7    22081.20    21653.44    493.94 o 
  -7   1   7    35998.63    35464.21    306.43 o 
  -6   1   7    25077.85    27535.96    522.52 o 
  -5   1   7    68720.38    62523.37   1435.01 o 
  -4   1   7    12606.87    13862.27   1099.68 o 
  -3   1   7    40123.61    39341.61    577.07 o 
  -2   1   7     5444.43     5620.56    429.60 o 
  -1   1   7     2636.53     3023.29    260.57 o 
   0   1   7     3411.06     3300.17    109.24 o 
   1   1   7     3545.45     3993.56    493.65 o 
   2   1   7     5863.10     5406.54    131.28 o 
   3   1   7    36129.84    33757.21    714.40 o 
   4   1   7    11510.33    15221.26    406.78 o 
   5   1   7    69438.36    64268.04    172.40 o 
   6   1   7    24670.28    23960.43    357.11 o 
   7   1   7    37167.58    40168.26    447.28 o 
   8   1   7    23410.21    22129.25    402.60 o 
   9   1   7    18305.72    18564.70    343.87 o 
  10   1   7     9891.92    10396.06    578.49 o 
  11   1   7     7973.72     7500.76    179.93 o 
  12   1   7     5027.51     4823.27    218.49 o 
  13   1   7     1023.82     1077.25    311.19 o 
  14   1   7     1743.41     1812.95    209.18 o 
  15   1   7      294.86      354.30    436.02 o 
 -15   2   7      627.50      569.70    117.40 o 
 -14   2   7       97.12      110.64    272.79 o 
 -13   2   7     3347.28     2752.79     80.77 o 
 -12   2   7     1691.13     2078.72    189.26 o 
 -11   2   7    10595.68     9214.60    368.22 o 
 -10   2   7     5656.89     6099.66    443.02 o 
  -9   2   7    22872.15    21126.75   1177.69 o 
  -8   2   7    16714.64    15518.34    863.04 o 
  -7   2   7    36928.66    36373.59    621.37 o 
  -6   2   7    27863.86    26816.96    470.12 o 
  -5   2   7    41675.87    41402.25    971.52 o 
  -4   2   7    15673.94    17601.02    238.24 o 
  -3   2   7    41905.87    39803.13    745.11 o 
  -2   2   7    12512.15    11341.57    267.13 o 
  -1   2   7     5372.68     5676.89    320.37 o 
   0   2   7     1025.76     1176.77    379.04 o 
   1   2   7     4897.60     4443.04    190.42 o 
   2   2   7    10374.22    10444.66    408.90 o 
   3   2   7    48435.00    46517.54    661.90 o 
   4   2   7    19121.82    21862.69    337.37 o 
   5   2   7    39674.32    40455.67    497.13 o 
   6   2   7    32676.15    31370.94    390.16 o 
   7   2   7    32408.72    34906.47    553.43 o 
   8   2   7    15278.82    14778.98    974.21 o 
   9   2   7    23071.16    23667.30    613.04 o 
  10   2   7     5458.04     5239.28    236.71 o 
  11   2   7    11044.56    10508.74    370.42 o 
  12   2   7     1473.37     1468.00    355.64 o 
  13   2   7     3645.65     3111.71    237.30 o 
  14   2   7       59.33      114.68    407.46 o 
  15   2   7      715.51      610.76    211.33 o 
 -15   3   7      186.35       80.15    415.08 o 
 -14   3   7     2378.03     2185.53    161.08 o 
 -13   3   7     1616.64     2668.37    597.60 o 
 -12   3   7     6379.30     6067.60    277.58 o 
 -11   3   7    10008.76     9147.16    581.52 o 
 -10   3   7     9215.86     9567.25    803.49 o 
  -9   3   7    25709.30    25390.98    445.62 o 
  -8   3   7    15802.57    15472.92    501.80 o 
  -7   3   7    28084.62    27727.57    977.73 o 
  -6   3   7    33745.43    33456.11    844.41 o 
  -5   3   7    35979.40    33337.88    305.19 o 
  -4   3   7    21788.85    24396.61    322.08 o 
  -3   3   7    40486.16    37901.70    947.53 o 
  -2   3   7      988.22      850.86    179.15 o 
  -1   3   7     6325.04     6249.11    158.21 o 
   0   3   7       63.65       11.58    347.80 o 
   1   3   7     5838.10     6030.41    348.51 o 
   2   3   7     1648.99     2549.16    480.35 o 
   3   3   7    37122.08    33934.71    838.33 o 
   4   3   7    20663.82    23166.28    701.72 o 
   5   3   7    37118.96    34475.36    582.56 o 
   6   3   7    30801.08    30172.63    698.51 o 
   7   3   7    30053.73    31513.95   1310.39 o 
   8   3   7    15758.42    14499.61    857.54 o 
   9   3   7    26456.37    26115.48    895.20 o 
  10   3   7     9892.22    10970.78    653.12 o 
  11   3   7     9769.55     9015.11    312.09 o 
  12   3   7     6490.97     6729.81    441.99 o 
  13   3   7     1690.93     1516.43    470.39 o 
  14   3   7     2358.74     2231.31    245.85 o 
  15   3   7      221.02      288.63    470.09 o 
 -15   4   7      469.61      595.37    177.68 o 
 -14   4   7       35.61       75.24    182.58 o 
 -13   4   7     2941.87     2626.16    127.40 o 
 -12   4   7     2310.95     2336.78     92.99 o 
 -11   4   7     9950.47     9062.93    747.63 o 
 -10   4   7     7873.77     7922.29    424.57 o 
  -9   4   7    23098.56    21977.76    356.86 o 
  -8   4   7    15848.31    14002.94    517.61 o 
  -7   4   7    36773.94    35894.54    474.23 o 
  -6   4   7    30100.70    30465.81   1086.65 o 
  -5   4   7    39991.52    37678.23    496.78 o 
  -4   4   7    31591.99    35106.54    253.04 o 
  -3   4   7    25475.63    23889.76    710.97 o 
  -2   4   7     4439.73     4481.62    400.95 o 
  -1   4   7     4198.27     4831.08    231.27 o 
   0   4   7     2378.58     2488.87    166.14 o 
   1   4   7     5157.45     5393.20     79.69 o 
   2   4   7     4065.13     4000.73    557.90 o 
   3   4   7    23469.68    24967.38    461.69 o 
   4   4   7    28390.97    30525.77    284.71 o 
   5   4   7    36925.13    37264.91    676.98 o 
   6   4   7    31593.02    30691.57    262.06 o 
   7   4   7    34883.08    33937.25    375.43 o 
   8   4   7    16713.14    19351.79    741.92 o 
   9   4   7    23667.12    24283.02    468.04 o 
  10   4   7     6576.35     6753.68    418.93 o 
  11   4   7    10859.16    12190.62    855.60 o 
  12   4   7     2429.09     2983.63    567.05 o 
  13   4   7     3087.56     3173.61    234.27 o 
  14   4   7       49.77      187.03     77.20 o 
  15   4   7      541.30      820.82    381.06 o 
 -14   5   7     1241.30     1184.08    178.07 o 
 -13   5   7     1482.82     1501.41    252.04 o 
 -12   5   7     1475.67     1427.41    315.03 o 
 -11   5   7     3542.72     3748.16    337.08 o 
 -10   5   7     8116.90     7465.33    181.00 o 
  -9   5   7    16659.70    17867.91    481.17 o 
  -8   5   7    23059.75    21270.36    679.41 o 
  -7   5   7    43562.39    41928.27    723.65 o 
  -6   5   7    19025.12    18577.44    333.72 o 
  -5   5   7    43319.61    41856.85    238.37 o 
  -4   5   7    10012.84    10718.68    542.12 o 
  -3   5   7    22277.66    20956.01    333.70 o 
  -2   5   7     8170.06     8856.95    660.10 o 
  -1   5   7     2228.69     3207.39    553.23 o 
   0   5   7       92.17        0.00    361.40 o 
   1   5   7     2114.15     1913.08     52.79 o 
   2   5   7     7754.39     7659.66    394.58 o 
   3   5   7    25688.28    23623.69   1125.71 o 
   4   5   7    11643.84    13996.02    756.07 o 
   5   5   7    42527.76    41371.58    999.82 o 
   6   5   7    19324.51    19752.90    263.02 o 
   7   5   7    41580.18    41736.45    658.38 o 
   8   5   7    21153.32    19112.25    128.68 o 
   9   5   7    15942.54    15671.61    181.75 o 
  10   5   7     8855.48     9256.37    592.83 o 
  11   5   7     4116.92     4165.53    275.72 o 
  12   5   7     1688.63     1491.21    168.77 o 
  13   5   7     1635.53     1929.97    364.25 o 
  14   5   7     1090.23     1830.54    762.35 o 
 -14   6   7      151.92       71.95     93.63 o 
 -13   6   7     4429.75     3744.61    231.25 o 
 -12   6   7      394.43      517.44    238.91 o 
 -11   6   7     6816.42     6192.94    222.04 o 
 -10   6   7     6486.30     6055.08    273.77 o 
  -9   6   7    13343.03    12783.43   1120.62 o 
  -8   6   7    24857.85    23605.41    772.77 o 
  -7   6   7    32709.82    30365.72    446.29 o 
  -6   6   7    18797.57    19203.52    703.19 o 
  -5   6   7    25274.15    23402.87    433.04 o 
  -4   6   7     3702.02     3770.54    243.44 o 
  -3   6   7     9816.51     9396.12    589.85 o 
  -2   6   7     6734.61     6657.66    388.28 o 
  -1   6   7     2482.64     2861.38    253.56 o 
   0   6   7     1116.87     1968.04    570.38 o 
   1   6   7     2365.45     3333.75    395.82 o 
   2   6   7     8197.18     7784.76    191.08 o 
   3   6   7    11604.22    11410.75    702.56 o 
   4   6   7     5163.63     4770.73    582.21 o 
   5   6   7    26876.36    27323.28    377.45 o 
   6   6   7    17501.88    17420.61    991.95 o 
   7   6   7    31048.86    28873.73    395.97 o 
   8   6   7    23671.94    23269.81    538.14 o 
   9   6   7    13826.29    12454.61   1058.38 o 
  10   6   7     5965.44     6098.96    626.56 o 
  11   6   7     7440.47     7473.03    624.87 o 
  12   6   7      712.64      770.35    171.49 o 
  13   6   7     3946.80     3725.33    405.34 o 
  14   6   7      203.12      443.69    603.69 o 
 -14   7   7     1680.78     1480.01    234.52 o 
 -13   7   7     1723.43     2057.90    581.82 o 
 -12   7   7     3316.32     2673.19    335.15 o 
 -11   7   7     8636.89     8447.31    221.95 o 
 -10   7   7     7397.86     7444.85    292.41 o 
  -9   7   7    15340.59    15129.57    466.04 o 
  -8   7   7    17061.81    16698.99    974.89 o 
  -7   7   7    26428.80    26106.58    879.77 o 
  -6   7   7     9579.15     8606.84    636.82 o 
  -5   7   7    35132.00    34776.60    528.17 o 
  -4   7   7     6072.37     5877.77    330.97 o 
  -3   7   7    16795.01    17439.18    355.46 o 
  -2   7   7     4646.79     4568.77    117.56 o 
  -1   7   7     2701.92     3138.25    288.85 o 
   0   7   7      185.52      176.73    531.87 o 
   1   7   7     3086.65     3310.11    210.22 o 
   2   7   7     4251.62     5340.06    743.23 o 
   3   7   7    17050.45    16781.70    906.24 o 
   4   7   7     4192.69     4448.68    253.49 o 
   5   7   7    35344.60    34130.61   1144.75 o 
   6   7   7     9774.97     9123.52    328.57 o 
   7   7   7    25035.45    24958.47    615.76 o 
   8   7   7    18932.88    21207.31    470.49 o 
   9   7   7    13435.39    12809.68   1041.97 o 
  10   7   7     7934.66     7470.69    133.52 o 
  11   7   7     8465.73     8602.44    693.49 o 
  12   7   7     3390.82     2990.78    709.94 o 
  13   7   7     1795.99     2712.04   1161.20 o 
  14   7   7     1786.00     1751.55    525.73 o 
 -14   8   7      111.15      166.80    356.85 o 
 -13   8   7     5007.76     4519.06    218.87 o 
 -12   8   7      726.40      694.41    238.26 o 
 -11   8   7     7966.11     8319.94    442.50 o 
 -10   8   7     5250.16     5832.83    638.77 o 
  -9   8   7    14770.05    14609.53    394.81 o 
  -8   8   7    15082.59    14944.64    787.23 o 
  -7   8   7    20791.22    21681.43    374.47 o 
  -6   8   7     9013.98     9051.57    845.74 o 
  -5   8   7    15261.87    18934.22    905.71 o 
  -4   8   7     8665.29     8454.63    246.98 o 
  -3   8   7     8943.07     8610.54    682.36 o 
  -2   8   7     5337.10     5309.54    617.56 o 
  -1   8   7     2293.30     3205.92    571.12 o 
   0   8   7     1832.26     1767.13    302.96 o 
   1   8   7     2229.85     2108.26    346.08 o 
   2   8   7     4935.68     4961.38    436.82 o 
   3   8   7     7857.03     7879.36    551.99 o 
   4   8   7    11055.54    11267.87    299.33 o 
   5   8   7    13220.32    13195.82   1241.78 o 
   6   8   7     9801.43     9191.50    142.74 o 
   7   8   7    22275.10    21331.28    683.83 o 
   8   8   7    12629.06    14658.40    516.40 o 
   9   8   7    16304.54    16400.51    552.65 o 
  10   8   7     5102.92     5212.69    597.90 o 
  11   8   7     8006.12     9628.02    858.65 o 
  12   8   7      811.21      645.44     65.52 o 
  13   8   7     4811.57     5090.92   1137.99 o 
  14   8   7       84.40        0.00   1738.87 o 
 -13   9   7      657.38      862.98    222.86 o 
 -12   9   7     3834.50     3474.11    241.88 o 
 -11   9   7     4361.47     3634.64    508.89 o 
 -10   9   7     7939.54     7865.05    264.95 o 
  -9   9   7    16797.84    17265.20    440.93 o 
  -8   9   7     6236.62     6457.86    319.64 o 
  -7   9   7    23024.48    22335.05   1046.77 o 
  -6   9   7     4377.74     4104.24    325.80 o 
  -5   9   7    11333.56    12745.32    776.97 o 
  -4   9   7     7790.94     7367.20    391.82 o 
  -3   9   7     9693.13    11427.04    519.74 o 
  -2   9   7     4158.58     4147.15    263.22 o 
  -1   9   7     3845.07     4233.19    256.40 o 
   0   9   7       87.42      139.72    180.77 o 
   1   9   7     3629.92     3903.39    299.45 o 
   2   9   7     3823.84     3749.70    192.31 o 
   3   9   7    10842.29    10950.42    379.99 o 
   4   9   7     7703.29     7509.20    348.78 o 
   5   9   7    13850.40    15475.58    366.54 o 
   6   9   7     4979.78     4034.18    202.18 o 
   7   9   7    20745.42    20135.17    244.50 o 
   8   9   7     6735.42     6476.85    485.73 o 
   9   9   7    16181.32    17425.20    674.29 o 
  10   9   7     7567.84     7166.95    695.24 o 
  11   9   7     5111.33     4798.44    548.74 o 
  12   9   7     3508.85     3637.01    348.60 o 
  13   9   7      632.64     1055.82    556.03 o 
 -13  10   7     3068.95     3597.42   1315.32 o 
 -12  10   7     1843.37     1950.88    452.08 o 
 -11  10   7     5928.36     5733.28    121.29 o 
 -10  10   7     2902.14     2907.18    347.21 o 
  -9  10   7    11165.68    12050.94    380.07 o 
  -8  10   7     5349.02     5390.70    377.91 o 
  -7  10   7    12123.24    13764.39    864.42 o 
  -6  10   7    13980.55    14408.76    372.45 o 
  -5  10   7     7456.16     7900.60    978.08 o 
  -4  10   7     9454.92    10058.66   1021.63 o 
  -3  10   7     8218.33     8324.17    415.73 o 
  -2  10   7     2141.74     2697.72    714.67 o 
  -1  10   7     2035.81     2357.96    274.45 o 
   0  10   7       13.44        0.18    281.53 o 
   1  10   7     2498.80     2299.42    163.17 o 
   2  10   7     2593.28     3013.41    144.57 o 
   3  10   7     7239.28     7679.75    388.84 o 
   4  10   7     9080.44     8581.83    325.03 o 
   5  10   7     7733.55     8694.58    386.46 o 
   6  10   7    12366.27    14251.51    513.29 o 
   7  10   7    12523.49    13026.19    325.07 o 
   8  10   7     5128.76     6174.70    867.82 o 
   9  10   7    10906.68    10805.11    580.54 o 
  10  10   7     3185.25     3032.47    211.22 o 
  11  10   7     6280.64     6082.41    412.19 o 
  12  10   7     1904.72     2484.00    436.85 o 
  13  10   7     2749.90     2254.86    727.87 o 
 -12  11   7     1359.50     1872.20    363.34 o 
 -11  11   7     4197.15     3789.28    614.89 o 
 -10  11   7     7714.84     7266.25    189.15 o 
  -9  11   7    12312.34    12244.50    865.67 o 
  -8  11   7     8581.39     8522.67    352.02 o 
  -7  11   7    13656.07    14384.90    549.31 o 
  -6  11   7     4295.99     4194.08    330.33 o 
  -5  11   7    13637.79    14563.92    500.73 o 
  -4  11   7     2157.42     2238.46    349.76 o 
  -3  11   7     9538.88    10971.11    770.68 o 
  -2  11   7     6766.96     6161.63    559.09 o 
  -1  11   7     1598.31     1401.13    248.72 o 
   0  11   7       54.49       58.60    250.68 o 
   1  11   7     1708.55     1622.42    147.66 o 
   2  11   7     6277.15     5972.14    119.68 o 
   3  11   7     8702.13    11926.60    604.41 o 
   4  11   7     2625.33     2364.17    171.04 o 
   5  11   7    12715.33    12801.59    364.22 o 
   6  11   7     6504.62     6077.19    241.42 o 
   7  11   7    14191.98    13872.17    435.61 o 
   8  11   7     8433.66     9414.39    580.53 o 
   9  11   7    11873.39    11720.24    484.77 o 
  10  11   7     6653.15     6683.20    596.16 o 
  11  11   7     4114.03     4980.49    859.71 o 
  12  11   7     1419.09     1555.02    157.53 o 
 -12  12   7     1554.36     1491.27    234.65 o 
 -11  12   7     3687.81     3300.58    522.04 o 
 -10  12   7     3544.42     3267.83    147.64 o 
  -9  12   7    10514.70    10085.53   1255.58 o 
  -8  12   7     4247.87     4799.85    338.93 o 
  -7  12   7    16422.19    18162.86    594.70 o 
  -6  12   7     6247.42     6348.40    498.82 o 
  -5  12   7    10037.36     9987.67   1098.44 o 
  -4  12   7     6313.55     6115.36    359.07 o 
  -3  12   7     3839.77     4099.43    277.14 o 
  -2  12   7     1571.28     2351.33    340.12 o 
  -1  12   7     1106.79     1578.84    663.86 o 
   0  12   7     1990.05     2927.70    444.38 o 
   1  12   7      929.61     1395.07    336.81 o 
   2  12   7     1736.32     1884.93    291.96 o 
   3  12   7     3859.88     3846.55    328.03 o 
   4  12   7     6029.63     6055.14    292.36 o 
   5  12   7    11326.73    11192.28   1076.06 o 
   6  12   7     5308.54     5981.00    459.88 o 
   7  12   7    15633.50    15628.66    464.45 o 
   8  12   7     5899.12     5675.10    208.98 o 
   9  12   7     9438.78     9594.88    315.36 o 
  10  12   7     4305.09     4753.51    329.50 o 
  11  12   7     4496.37     4890.12    435.60 o 
  12  12   7     1241.94     1555.03    626.63 o 
 -11  13   7     7737.55     7016.33    656.66 o 
 -10  13   7     2419.28     2008.94    207.99 o 
  -9  13   7     7913.89     9321.39    874.81 o 
  -8  13   7     2620.56     2480.01    199.74 o 
  -7  13   7     6154.67     5410.74    251.37 o 
  -6  13   7    10048.87     9797.64    634.98 o 
  -5  13   7     8416.70     8269.90    393.41 o 
  -4  13   7     7934.23     7994.70    484.64 o 
  -3  13   7     5073.44     5494.34    281.07 o 
  -2  13   7       38.93      506.17    629.37 o 
  -1  13   7     2736.73     2900.55    431.14 o 
   0  13   7      762.25      567.04    239.93 o 
   1  13   7     3198.02     4278.45    716.52 o 
   2  13   7      166.37      115.57     98.53 o 
   3  13   7     4785.94     4901.69    343.53 o 
   4  13   7     7596.77     7343.02    570.30 o 
   5  13   7     7051.41     9376.91    706.97 o 
   6  13   7     9410.86     9603.48    381.84 o 
   7  13   7     7356.69     7120.88    789.30 o 
   8  13   7     1987.28     3301.95    758.67 o 
   9  13   7     8448.67    10327.63    909.04 o 
  10  13   7     2846.52     2947.29    434.26 o 
  11  13   7     7504.95     7361.14    342.96 o 
 -11  14   7     4498.61     5173.20   1092.65 o 
 -10  14   7     2244.04     2424.38    447.87 o 
  -9  14   7     7138.78     6494.66    892.55 o 
  -8  14   7     2240.34     2257.75    305.79 o 
  -7  14   7     5403.79     5517.62    800.72 o 
  -6  14   7     4310.94     4388.36    452.64 o 
  -5  14   7     8225.12     9617.86    757.64 o 
  -4  14   7     9698.52    11063.04   1048.88 o 
  -3  14   7     5215.86     4837.23    528.91 o 
  -2  14   7     7399.15     8208.48    336.61 o 
  -1  14   7       70.89      277.04    327.92 o 
   0  14   7     1883.22     1847.91    212.35 o 
   1  14   7        4.63       96.95    373.12 o 
   2  14   7     7158.36     8535.35    687.26 o 
   3  14   7     3865.03     4764.81    561.26 o 
   4  14   7     9634.38    11095.55    717.18 o 
   5  14   7     8945.02     9108.19    760.88 o 
   6  14   7     5262.86     5015.40    388.94 o 
   7  14   7     7348.61     7377.94    552.59 o 
   8  14   7     2593.20     2367.45    298.28 o 
   9  14   7     6542.11     6516.79    753.92 o 
  10  14   7     1987.36     2466.32    439.20 o 
  11  14   7     3807.30     3304.36    153.50 o 
 -10  15   7     1926.71     2703.84    590.10 o 
  -9  15   7     4506.30     5962.26    536.78 o 
  -8  15   7      517.02      513.35    229.49 o 
  -7  15   7     8986.19    10311.51    672.32 o 
  -6  15   7     3065.57     2997.40    149.40 o 
  -5  15   7     7920.43     9297.74    979.36 o 
  -4  15   7     5051.19     4657.84    457.32 o 
  -3  15   7     3411.93     3884.88    158.28 o 
  -2  15   7      389.68     1254.02    677.56 o 
  -1  15   7      757.21      791.81    239.48 o 
   0  15   7       40.19       69.94    348.89 o 
   1  15   7      843.38      926.16    178.56 o 
   2  15   7      690.85     1198.83    822.00 o 
   3  15   7     3362.45     3936.10    317.82 o 
   4  15   7     5206.24     4952.15    213.57 o 
   5  15   7     8687.86     8953.26    611.65 o 
   6  15   7     2325.26     2736.68    162.34 o 
   7  15   7     8211.99     7818.37    299.80 o 
   8  15   7      159.84      666.82    307.55 o 
   9  15   7     4380.09     4124.30    547.78 o 
  10  15   7     2245.57     2355.78    654.22 o 
  -9  16   7     3558.73     3896.96   1021.72 o 
  -8  16   7     2034.10     1674.04    348.25 o 
  -7  16   7     4448.96     4579.56    414.64 o 
  -6  16   7     4830.84     5314.67    642.98 o 
  -5  16   7     3835.15     3974.85    683.27 o 
  -4  16   7     5244.64     5825.78    592.57 o 
  -3  16   7     2275.05     2759.80    240.82 o 
  -2  16   7     1037.80     1040.47    188.92 o 
  -1  16   7      453.93      507.62    320.67 o 
   0  16   7       61.31        0.00    618.05 o 
   1  16   7      636.36      576.52    735.14 o 
   2  16   7     1196.32     1226.27    357.20 o 
   3  16   7     2064.71     1959.90    753.11 o 
   4  16   7     5239.02     4981.14    246.29 o 
   5  16   7     3390.78     3354.91    374.36 o 
   6  16   7     4842.57     4664.33    183.31 o 
   7  16   7     4985.02     5060.24    687.77 o 
   8  16   7     1956.70     2437.87    352.33 o 
   9  16   7     3381.57     3156.39    179.76 o 
  -8  17   7     1833.47     3048.41   1460.65 o 
  -7  17   7     5943.31     5695.35    430.52 o 
  -6  17   7     1852.97     1645.40    378.75 o 
  -5  17   7     5253.69     5265.35    139.00 o 
  -4  17   7     1201.75     1524.83    659.89 o 
  -3  17   7     1857.05     1858.20    344.98 o 
  -2  17   7     1205.37     1718.33    609.88 o 
  -1  17   7      481.88      557.92    593.15 o 
   0  17   7      156.76      405.44    346.88 o 
   1  17   7      570.79     1183.82    568.96 o 
   2  17   7     1138.49     1799.88    463.66 o 
   3  17   7     1462.57     2645.55    896.13 o 
   4  17   7     1066.48     1735.83    962.65 o 
   5  17   7     4990.35     4365.20    197.87 o 
   6  17   7     2037.75     3221.61    941.86 o 
   7  17   7     6762.77     7212.03    711.53 o 
   8  17   7     1799.79     2499.14    918.15 o 
  -6  18   7     2700.95     2852.73    333.63 o 
  -5  18   7     1875.29     2653.33    581.31 o 
  -4  18   7     2842.73     2783.51    399.93 o 
  -3  18   7     1542.29     1539.64    327.35 o 
  -2  18   7      535.67      587.49    295.07 o 
  -1  18   7      269.54      291.05    353.70 o 
   0  18   7      122.02      155.76    421.36 o 
   1  18   7      329.76      733.80    809.47 o 
   2  18   7      487.47      336.02    268.62 o 
   3  18   7     1400.83     2056.10    442.02 o 
   4  18   7     2669.78     2617.77    444.91 o 
   5  18   7     1909.13     2128.06    509.22 o 
   6  18   7     2309.28     3477.73   1407.88 o 
  -4  19   7      945.08     1504.34    531.25 o 
  -3  19   7     1945.51     2287.74    305.65 o 
  -2  19   7      183.39       76.75    230.62 o 
  -1  19   7      536.86      760.00    130.95 o 
   0  19   7       82.68        0.00   1296.20 o 
   1  19   7      501.89      404.45    275.67 o 
   2  19   7      199.71      986.15    809.02 o 
   3  19   7     2010.68     2017.99    193.07 o 
   4  19   7      957.84     1266.37    587.62 o 
   0  20   7      225.18      570.83    637.98 o 
   0   0   8   257855.16   221439.31   5468.43 o 
   1   0   8     6243.22     6038.15    346.24 o 
   2   0   8   180835.38   179290.77   1229.28 o 
   3   0   8     1618.10     2853.54    387.93 o 
   4   0   8    75790.18    86040.29    425.36 o 
   5   0   8     1796.86     2640.46    406.09 o 
   6   0   8    28685.63    26618.76    796.48 o 
   7   0   8     1484.52     1042.26    267.28 o 
   8   0   8       99.91      211.22    361.90 o 
   9   0   8      850.24      925.44    256.76 o 
  10   0   8    10599.37     9844.32    466.15 o 
  11   0   8      869.56      937.71    446.06 o 
  12   0   8    11617.50    10706.25    193.64 o 
  13   0   8     1545.65     1539.55    264.12 o 
  14   0   8    12541.03    12235.91    526.97 o 
  15   0   8       83.96       16.54    113.36 o 
 -15   1   8      207.34      490.82    230.52 o 
 -14   1   8       41.31        0.00     28.69 o 
 -13   1   8      810.08      865.82    219.41 o 
 -12   1   8      403.46      261.23    371.84 o 
 -11   1   8     2342.45     2374.36    158.74 o 
 -10   1   8      159.08      122.82    339.65 o 
  -9   1   8     1347.20     1668.36    287.14 o 
  -8   1   8      440.11      473.61    642.53 o 
  -7   1   8      381.43      378.37     94.22 o 
  -6   1   8      596.49      747.77     72.25 o 
  -5   1   8     1103.07     1183.71    416.19 o 
  -4   1   8      954.41     1521.32    336.70 o 
  -3   1   8     6094.06     7227.88    444.16 o 
  -2   1   8      376.92      478.11     79.66 o 
  -1   1   8    12512.97    13282.73    247.70 o 
   0   1   8      337.79      210.03    561.69 o 
   1   1   8    12554.45    13352.22    324.75 o 
   2   1   8      436.85     1004.98    730.67 o 
   3   1   8     6504.17     6972.03    285.48 o 
   4   1   8     1011.33     1126.73    229.93 o 
   5   1   8      951.30      771.63    274.58 o 
   6   1   8      539.37      763.79    169.89 o 
   7   1   8      519.87      649.25    134.55 o 
   8   1   8      439.90      316.36    402.35 o 
   9   1   8     1211.47     1215.94     62.61 o 
  10   1   8      201.61      110.82    353.84 o 
  11   1   8     2529.98     2478.96    123.19 o 
  12   1   8      416.37      247.46    172.41 o 
  13   1   8      795.15      966.25    389.10 o 
  14   1   8       34.75      155.12    318.63 o 
  15   1   8      142.22      275.48     81.51 o 
 -15   2   8      638.28      563.22     95.89 o 
 -14   2   8    13342.28    13055.63    453.99 o 
 -13   2   8      159.85       20.71    498.64 o 
 -12   2   8    11952.80    12162.01    312.08 o 
 -11   2   8      748.88      730.48    346.50 o 
 -10   2   8     6394.29     6242.15    272.76 o 
  -9   2   8      864.96     1122.23    263.95 o 
  -8   2   8      470.60      457.80     67.25 o 
  -7   2   8     1262.36     1168.72    253.93 o 
  -6   2   8    31831.64    31452.44    346.72 o 
  -5   2   8     3057.89     2911.96    151.26 o 
  -4   2   8    94677.63    96031.45   1258.58 o 
  -3   2   8     1287.15     1201.50    188.99 o 
  -2   2   8   159324.89   159459.30    736.63 o 
  -1   2   8     8062.57     7736.88    608.19 o 
   0   2   8   236168.17   215947.27    627.34 o 
   1   2   8     8188.84     7959.84    365.04 o 
   2   2   8   161602.53   164945.08    554.28 o 
   3   2   8      773.07      800.20    159.15 o 
   4   2   8    92999.02    97358.88    639.72 o 
   5   2   8     2727.48     2526.78    244.03 o 
   6   2   8    29053.26    28625.87    780.53 o 
   7   2   8     1287.72     1019.06    121.15 o 
   8   2   8      539.83      966.47    533.18 o 
   9   2   8      827.04      941.98    271.93 o 
  10   2   8     5499.76     5223.76     89.22 o 
  11   2   8      745.11      530.47    124.28 o 
  12   2   8    12212.41    13967.34    473.99 o 
  13   2   8      187.62      278.81    233.42 o 
  14   2   8    13029.34    13925.78    460.60 o 
  15   2   8      599.18      729.61    208.93 o 
 -15   3   8       32.40      269.66    355.10 o 
 -14   3   8       66.78        0.00    134.87 o 
 -13   3   8     1031.36     1143.42    158.23 o 
 -12   3   8      150.77       35.48    226.13 o 
 -11   3   8     1939.49     1899.75    307.70 o 
 -10   3   8      507.93      578.91    146.46 o 
  -9   3   8     1952.37     2287.95    225.98 o 
  -8   3   8     2196.77     2424.87    172.32 o 
  -7   3   8     1898.35     2666.96    352.92 o 
  -6   3   8      487.74      446.90    204.67 o 
  -5   3   8     5340.41     5985.97    275.24 o 
  -4   3   8     1711.95     1939.00    477.17 o 
  -3   3   8    15249.61    16840.63    625.15 o 
  -2   3   8     1049.91      923.65    144.23 o 
  -1   3   8    31187.50    36443.27    360.31 o 
   0   3   8      534.02      704.80    202.18 o 
   1   3   8    31219.03    33554.26    381.11 o 
   2   3   8     1148.58      984.89    151.47 o 
   3   3   8    15890.37    17536.69   1157.14 o 
   4   3   8     1695.83     1869.53    167.94 o 
   5   3   8     4510.98     5008.59    213.02 o 
   6   3   8      374.90      232.05    577.20 o 
   7   3   8     1649.37     2843.47    544.07 o 
   8   3   8     2097.27     2403.53    207.28 o 
   9   3   8     2410.54     3108.33    608.10 o 
  10   3   8      485.50      553.35    230.85 o 
  11   3   8     1706.23     2200.87    413.40 o 
  12   3   8      159.27       40.61     39.81 o 
  13   3   8      738.28      782.40    326.51 o 
  14   3   8       66.73      110.80    487.47 o 
  15   3   8       59.93       64.76   1770.05 o 
 -15   4   8      491.59      554.04   1482.23 o 
 -14   4   8    15850.72    15808.93    237.93 o 
 -13   4   8      177.73      445.79    419.00 o 
 -12   4   8     8903.00     9750.90    371.79 o 
 -11   4   8      324.41      138.44    211.02 o 
 -10   4   8     3288.89     3213.56    178.00 o 
  -9   4   8      317.96      395.12    577.52 o 
  -8   4   8      893.81      868.35    332.77 o 
  -7   4   8       97.38        0.00     75.36 o 
  -6   4   8    25619.82    26036.79    391.06 o 
  -5   4   8     1462.74     1905.12    200.51 o 
  -4   4   8   113507.14   115207.92   1981.07 o 
  -3   4   8     5393.63     5948.50    294.89 o 
  -2   4   8   125318.92   122197.01   4717.71 o 
  -1   4   8     2611.21     2689.57    523.80 o 
   0   4   8    88977.99    75255.52   1093.03 o 
   1   4   8     2346.44     2516.62    237.81 o 
   2   4   8   126177.22   128430.23   1832.00 o 
   3   4   8     5540.24     6202.94    261.04 o 
   4   4   8   117066.58   123535.08   1816.66 o 
   5   4   8     1634.04     2057.95    328.32 o 
   6   4   8    26411.98    27546.93    499.53 o 
   7   4   8      129.03       58.86    639.12 o 
   8   4   8      802.81      713.41    421.36 o 
   9   4   8      294.25      275.65    437.55 o 
  10   4   8     3485.53     3374.42    378.11 o 
  11   4   8      477.72      282.75    138.21 o 
  12   4   8     8604.89     7892.79    900.08 o 
  13   4   8      305.44      333.90    478.56 o 
  14   4   8    16863.60    16520.85    863.94 o 
  15   4   8      420.94      429.32     62.36 o 
 -14   5   8        5.21      220.38    101.72 o 
 -13   5   8      750.07      862.94    201.10 o 
 -12   5   8      635.56      782.25    213.99 o 
 -11   5   8     1698.33     2560.91    633.23 o 
 -10   5   8      298.25      416.28     73.57 o 
  -9   5   8      551.34      727.31    397.27 o 
  -8   5   8      192.21      191.03    264.25 o 
  -7   5   8     1858.87     1900.38    231.74 o 
  -6   5   8      351.24      579.92    430.28 o 
  -5   5   8     2607.60     2861.20    177.98 o 
  -4   5   8     1325.81     1240.97    225.40 o 
  -3   5   8     2281.91     2609.37    131.55 o 
  -2   5   8      508.54      446.78     70.28 o 
  -1   5   8      910.82     1696.88    574.75 o 
   0   5   8       90.91      118.44    287.45 o 
   1   5   8      905.50     1566.84    166.25 o 
   2   5   8      568.19      918.49    506.95 o 
   3   5   8     2499.26     2939.27    361.30 o 
   4   5   8     1364.14     2526.36    732.89 o 
   5   5   8     2202.76     3108.91    637.97 o 
   6   5   8      294.38      442.50    319.28 o 
   7   5   8     1240.45     1655.23    371.53 o 
   8   5   8      290.14      405.34    519.78 o 
   9   5   8      857.97      911.87    181.61 o 
  10   5   8      342.26      370.00    362.59 o 
  11   5   8     1479.08     1570.53    210.61 o 
  12   5   8      580.57      435.81    437.75 o 
  13   5   8      757.09     1601.05    358.17 o 
  14   5   8        5.41        0.00    117.15 o 
 -14   6   8    12365.00    12267.30    915.17 o 
 -13   6   8      623.98      593.30    123.61 o 
 -12   6   8    11811.56    11986.31    728.03 o 
 -11   6   8      501.42      945.08    398.68 o 
 -10   6   8     5310.81     5122.91    204.63 o 
  -9   6   8       12.45        0.00    586.08 o 
  -8   6   8      659.28      919.36    155.49 o 
  -7   6   8      214.38      400.79    268.48 o 
  -6   6   8    15132.15    14298.53   1021.78 o 
  -5   6   8     1109.31     1135.61    311.93 o 
  -4   6   8    37789.18    37339.15    885.11 o 
  -3   6   8     1830.30     2015.90    233.34 o 
  -2   6   8   146209.16   152033.95    796.07 o 
  -1   6   8     7960.83     7622.85    132.75 o 
   0   6   8   296598.34   285095.94   1920.58 o 
   1   6   8     8260.89     8222.80    261.53 o 
   2   6   8   143054.39   137954.97   6339.17 o 
   3   6   8     2033.67     2800.58    508.24 o 
   4   6   8    37269.16    37833.55    853.84 o 
   5   6   8     1324.16     2192.63    437.06 o 
   6   6   8    16600.54    17379.20    289.93 o 
   7   6   8      292.81      606.12    775.17 o 
   8   6   8      623.93      504.04    170.64 o 
   9   6   8       33.80        0.00    153.46 o 
  10   6   8     6014.91     5800.11    481.32 o 
  11   6   8      738.55      940.43    613.35 o 
  12   6   8    11266.69     9922.20    987.07 o 
  13   6   8      640.56     1623.23   1093.04 o 
  14   6   8    11233.29    13854.55    953.34 o 
 -14   7   8       11.66       93.55    126.57 o 
 -13   7   8     1668.50     1523.75    219.42 o 
 -12   7   8      169.19      129.71     92.42 o 
 -11   7   8      856.74     1042.58    191.33 o 
 -10   7   8     1007.83     1216.76    416.34 o 
  -9   7   8     1389.55     1612.35    282.24 o 
  -8   7   8     1299.47     1438.21    592.38 o 
  -7   7   8      961.77     1129.11    170.30 o 
  -6   7   8      661.56      552.23    393.48 o 
  -5   7   8     1220.37     1763.56    420.53 o 
  -4   7   8      317.02      308.72    206.23 o 
  -3   7   8     1878.15     2193.67    413.33 o 
  -2   7   8      260.15      166.56    454.87 o 
  -1   7   8     1490.17     1278.42    337.48 o 
   0   7   8        0.78        0.00    327.38 o 
   1   7   8     1517.44     2230.18    283.35 o 
   2   7   8      206.87      150.26    158.53 o 
   3   7   8     1728.84     2000.38    396.52 o 
   4   7   8      229.38      411.93    314.43 o 
   5   7   8     1234.33     2256.47    658.66 o 
   6   7   8      767.99      990.99    482.58 o 
   7   7   8      862.61      725.56    180.70 o 
   8   7   8     1304.04     1590.11    331.88 o 
   9   7   8      981.79     1554.51    824.35 o 
  10   7   8      890.88     1461.93    498.39 o 
  11   7   8     1108.78     1133.05    596.96 o 
  12   7   8       89.86      118.15    733.12 o 
  13   7   8     2161.15     2522.83    896.19 o 
  14   7   8       20.45       67.51    104.96 o 
 -14   8   8     9606.08    10953.65   1359.91 o 
 -13   8   8      233.77      401.37    294.15 o 
 -12   8   8    12003.24    10580.40    217.26 o 
 -11   8   8      178.64      267.63    207.08 o 
 -10   8   8     5499.23     5025.98    481.18 o 
  -9   8   8      706.47      824.30    435.41 o 
  -8   8   8      399.82      683.60    434.60 o 
  -7   8   8      222.70      133.59    560.08 o 
  -6   8   8     8377.36     7764.15   1305.22 o 
  -5   8   8      878.21     1177.97    308.58 o 
  -4   8   8    37607.11    37612.27   1040.92 o 
  -3   8   8     1565.83     1761.56    609.74 o 
  -2   8   8   129802.87   127551.93   2884.64 o 
  -1   8   8     4827.33     5326.87    274.64 o 
   0   8   8   187326.75   183304.03   2424.94 o 
   1   8   8     4863.92     4823.16    137.46 o 
   2   8   8   128967.94   128075.86   1279.62 o 
   3   8   8     1655.80     2354.18    428.10 o 
   4   8   8    38388.89    35988.78    436.97 o 
   5   8   8      864.92     1377.63    293.22 o 
   6   8   8     7964.50     7505.17   1252.01 o 
   7   8   8      144.27       80.23     69.89 o 
   8   8   8      409.38     1013.90    645.71 o 
   9   8   8      602.30      704.14    554.70 o 
  10   8   8     5405.63     5135.77    230.01 o 
  11   8   8      236.21      154.49     60.72 o 
  12   8   8    12659.78    11771.06   2632.28 o 
  13   8   8      405.97      462.49    824.44 o 
 -13   9   8      138.56      137.36    303.60 o 
 -12   9   8      460.04      714.06    200.67 o 
 -11   9   8      395.39      260.48    250.44 o 
 -10   9   8      260.32      490.09    327.52 o 
  -9   9   8     2293.08     2555.49    303.21 o 
  -8   9   8      391.58      372.98    224.93 o 
  -7   9   8     1912.68     1776.00    401.10 o 
  -6   9   8     1047.13      990.84    396.79 o 
  -5   9   8      526.06      543.32    229.00 o 
  -4   9   8      107.78      207.60    238.31 o 
  -3   9   8     1425.20     1457.72    169.97 o 
  -2   9   8       71.44       39.25    423.36 o 
  -1   9   8      244.88      175.96    448.14 o 
   0   9   8       17.49        0.00     75.79 o 
   1   9   8      231.16      254.27    148.78 o 
   2   9   8      106.82       44.59     40.68 o 
   3   9   8     1315.71     1508.74     79.14 o 
   4   9   8      153.24       49.16     76.15 o 
   5   9   8      334.20      289.63     95.76 o 
   6   9   8     1073.38      971.51    388.61 o 
   7   9   8     2092.75     2453.48    521.92 o 
   8   9   8      473.55      570.29    563.97 o 
   9   9   8     1984.50     2231.01    557.12 o 
  10   9   8      150.82      380.59    635.22 o 
  11   9   8      539.29      398.14    371.38 o 
  12   9   8      397.37      384.37    802.05 o 
  13   9   8      250.58      244.72    122.66 o 
 -13  10   8      296.59      422.37    792.20 o 
 -12  10   8    11078.99    11065.00    243.55 o 
 -11  10   8      320.43      358.53     48.81 o 
 -10  10   8     4446.12     4459.85    233.72 o 
  -9  10   8       52.82        0.00     52.31 o 
  -8  10   8       42.04        0.00     61.41 o 
  -7  10   8      889.82      768.06    209.36 o 
  -6  10   8     6673.09     6812.38   1166.62 o 
  -5  10   8      986.44     1392.57    532.27 o 
  -4  10   8    28777.18    26771.55   1062.18 o 
  -3  10   8     1764.00     1889.53    412.89 o 
  -2  10   8    93055.76    91735.36   1467.84 o 
  -1  10   8     2791.97     3606.26    397.98 o 
   0  10   8   164339.75   164272.70   2794.94 o 
   1  10   8     2930.63     2974.89    137.83 o 
   2  10   8    92540.35    92589.63   1048.20 o 
   3  10   8     2228.88     2391.14    209.63 o 
   4  10   8    28085.13    24419.77   1310.11 o 
   5  10   8     1135.34     1355.68    323.26 o 
   6  10   8     7670.87     7333.19    208.92 o 
   7  10   8      933.25      773.92    254.10 o 
   8  10   8       56.49      217.83    377.05 o 
   9  10   8       41.00        0.00     68.53 o 
  10  10   8     4996.87     4248.75    316.47 o 
  11  10   8      268.79      209.70    460.53 o 
  12  10   8    10852.72     9388.07    625.99 o 
  13  10   8      344.06      609.20   1040.92 o 
 -12  11   8      633.88      848.75    335.69 o 
 -11  11   8     1041.75     1240.87    271.97 o 
 -10  11   8      400.89      394.26     77.78 o 
  -9  11   8     1382.04     1336.43    291.84 o 
  -8  11   8      153.78      158.95    367.92 o 
  -7  11   8      291.47      258.47    402.04 o 
  -6  11   8      298.10      587.71    470.39 o 
  -5  11   8      926.44     1211.85    860.51 o 
  -4  11   8      221.19      296.05    118.96 o 
  -3  11   8      507.73      945.50    319.08 o 
  -2  11   8       93.58        0.00    370.95 o 
  -1  11   8      104.82      108.77    206.11 o 
   0  11   8        5.91        0.00    191.60 o 
   1  11   8      120.45       99.67    112.92 o 
   2  11   8       57.06       18.53    253.46 o 
   3  11   8      545.00      786.38    286.07 o 
   4  11   8      281.21      450.86     95.93 o 
   5  11   8     1075.12      983.59    354.08 o 
   6  11   8      447.68      485.48    280.77 o 
   7  11   8      307.62      125.70    224.60 o 
   8  11   8      134.03       74.21    125.92 o 
   9  11   8     1824.76     1840.98    150.82 o 
  10  11   8      433.92      697.65    690.00 o 
  11  11   8     1078.49     1019.36    143.86 o 
  12  11   8      680.00      582.59    534.02 o 
 -12  12   8     7593.96     6590.90    225.45 o 
 -11  12   8      104.10       17.61     31.91 o 
 -10  12   8     3207.82     3857.76    464.15 o 
  -9  12   8      165.35       85.27     47.12 o 
  -8  12   8       14.34       10.74    207.64 o 
  -7  12   8     1227.94     1966.03    509.68 o 
  -6  12   8     5282.15     5528.86    352.76 o 
  -5  12   8      139.06      273.40     72.92 o 
  -4  12   8    34141.02    34370.27    793.74 o 
  -3  12   8     1655.49     1857.60    511.00 o 
  -2  12   8    62251.23    62569.20    725.15 o 
  -1  12   8     1598.30     2942.48    900.17 o 
   0  12   8    61038.24    60788.18    624.15 o 
   1  12   8     1461.04     1816.36    456.02 o 
   2  12   8    62561.50    58643.18    992.28 o 
   3  12   8     1786.05     2047.78    253.71 o 
   4  12   8    32828.81    29982.68   1070.71 o 
   5  12   8      116.78       28.27    127.16 o 
   6  12   8     5050.23     5107.02    273.44 o 
   7  12   8     1030.03      900.56     58.87 o 
   8  12   8       22.55      169.16    238.27 o 
   9  12   8      204.11      377.51    372.08 o 
  10  12   8     3035.77     2853.66    634.92 o 
  11  12   8       33.52      357.12    286.79 o 
  12  12   8     7033.17     6142.39     83.95 o 
 -11  13   8      101.75       42.57    328.54 o 
 -10  13   8      151.25      257.45    184.36 o 
  -9  13   8      831.33      760.87    185.47 o 
  -8  13   8     1752.67     2215.10    295.10 o 
  -7  13   8     1689.74     2343.16    556.05 o 
  -6  13   8      109.37       50.21     70.97 o 
  -5  13   8      817.57      768.92    135.90 o 
  -4  13   8      406.63      408.56    529.56 o 
  -3  13   8     2165.44     2214.77    296.79 o 
  -2  13   8      845.19      905.71    248.38 o 
  -1  13   8     3957.69     5278.20    738.60 o 
   0  13   8      192.75      199.93    685.82 o 
   1  13   8     4104.49     4926.89    407.27 o 
   2  13   8      790.38      666.72    153.37 o 
   3  13   8     2125.06     2475.75    213.64 o 
   4  13   8      438.09      487.19    240.45 o 
   5  13   8     1035.83     1011.09    114.96 o 
   6  13   8       58.69      217.44    367.16 o 
   7  13   8     1784.36     1787.80    421.72 o 
   8  13   8     1759.42     1698.79    257.05 o 
   9  13   8      779.31     1350.02    560.05 o 
  10  13   8      252.31      169.00    207.75 o 
  11  13   8       47.41      295.00    203.34 o 
 -10  14   8     2019.66     1960.97    232.45 o 
  -9  14   8      237.33      347.90    403.82 o 
  -8  14   8      302.12      419.37    855.34 o 
  -7  14   8      117.82      241.23    513.93 o 
  -6  14   8     6800.45     6794.50    680.25 o 
  -5  14   8      556.12      516.83     99.79 o 
  -4  14   8    40993.21    39492.64   1122.47 o 
  -3  14   8     2707.22     2859.89    271.21 o 
  -2  14   8    34047.39    34132.83    624.51 o 
  -1  14   8     2187.78     1957.08     90.46 o 
   0  14   8    15666.95    16915.83    646.80 o 
   1  14   8     1581.90     1703.31    174.38 o 
   2  14   8    37139.84    35521.21    372.83 o 
   3  14   8     2743.55     3194.02    250.84 o 
   4  14   8    40089.77    37204.26    435.88 o 
   5  14   8      880.21     1180.43    394.90 o 
   6  14   8     5705.47     5525.97    690.99 o 
   7  14   8       68.67       67.95    293.34 o 
   8  14   8      328.15      817.03    549.82 o 
   9  14   8      328.47      306.40    485.64 o 
  10  14   8     1766.94     2386.26    467.97 o 
 -10  15   8       29.81        0.00    246.88 o 
  -9  15   8      556.82      849.23    549.12 o 
  -8  15   8      521.72      371.56    269.12 o 
  -7  15   8      939.78     1283.45    388.70 o 
  -6  15   8      212.69      230.47    256.86 o 
  -5  15   8      226.84      231.26     64.10 o 
  -4  15   8      623.32      649.95    320.53 o 
  -3  15   8      262.54      567.69    399.05 o 
  -2  15   8      609.98      741.60    207.20 o 
  -1  15   8      166.94      160.57    726.24 o 
   0  15   8       22.40       26.26    235.40 o 
   1  15   8      132.07      316.39    303.60 o 
   2  15   8      682.58      799.96    592.66 o 
   3  15   8      259.19      314.28    806.29 o 
   4  15   8      795.44      612.46    737.15 o 
   5  15   8      172.80      136.69      4.79 o 
   6  15   8      124.62        0.00     91.74 o 
   7  15   8     1127.68     1206.84    168.71 o 
   8  15   8      309.22      328.18    198.49 o 
   9  15   8      429.67      349.47    372.76 o 
  10  15   8       35.54      491.33    542.05 o 
  -9  16   8      267.31      384.27    983.98 o 
  -8  16   8      238.42      334.74    229.44 o 
  -7  16   8      231.10      709.97    672.38 o 
  -6  16   8     3073.93     2795.87    208.77 o 
  -5  16   8      322.92      415.78    640.05 o 
  -4  16   8    14322.67    15048.64    623.46 o 
  -3  16   8      342.94      330.28     88.13 o 
  -2  16   8    25003.25    23981.02    700.92 o 
  -1  16   8     1133.67      967.99    198.09 o 
   0  16   8    27507.51    26781.13    454.18 o 
   1  16   8     1147.23     1668.98    362.55 o 
   2  16   8    26046.43    27825.50   1034.74 o 
   3  16   8      268.74     1235.49   1123.14 o 
   4  16   8    14212.89    14775.85   1235.19 o 
   5  16   8      374.49      337.55    687.43 o 
   6  16   8     3254.19     3641.46    284.08 o 
   7  16   8      288.56      125.00     95.68 o 
   8  16   8      252.50      399.51    385.14 o 
   9  16   8      269.79      147.60    911.40 o 
  -7  17   8      249.87      210.01    254.27 o 
  -6  17   8      291.64      355.77    684.09 o 
  -5  17   8       37.96       36.34    335.10 o 
  -4  17   8      246.93      341.22    200.23 o 
  -3  17   8      260.46      150.37    321.82 o 
  -2  17   8      130.70      149.66    958.28 o 
  -1  17   8      275.64      352.39    738.24 o 
   0  17   8      133.33       90.99    345.74 o 
   1  17   8      229.26      260.79    301.23 o 
   2  17   8       92.71      860.46   1151.21 o 
   3  17   8      256.92      395.14    616.40 o 
   4  17   8      156.47       16.79    800.76 o 
   5  17   8       22.28      151.88   1186.94 o 
   6  17   8      359.42      215.86    675.71 o 
   7  17   8      216.21      373.70    666.20 o 
  -6  18   8     1959.32     3001.29    751.54 o 
  -5  18   8      139.12       97.52    181.66 o 
  -4  18   8     9666.35    10613.91    436.79 o 
  -3  18   8      559.98      323.08    230.82 o 
  -2  18   8    14445.26    13852.38    981.62 o 
  -1  18   8      428.57      492.15    450.39 o 
   0  18   8    14647.45    15465.58    608.70 o 
   1  18   8      290.40      261.17    322.87 o 
   2  18   8    14653.79    14916.75    477.34 o 
   3  18   8      555.91      470.52    338.18 o 
   4  18   8     9725.57     9470.86    310.60 o 
   5  18   8      194.18      219.13    738.77 o 
   6  18   8     1904.39     2300.10   1398.29 o 
  -4  19   8      135.41      205.07    691.27 o 
  -3  19   8      144.33       94.02    542.46 o 
  -2  19   8        1.75        0.00    139.19 o 
  -1  19   8       44.54       65.33    530.37 o 
   0  19   8       32.36        0.00    902.16 o 
   1  19   8       61.37        0.00    249.47 o 
   2  19   8        8.41       74.38    226.40 o 
   3  19   8      133.89      195.01    354.14 o 
   4  19   8      103.39        0.00   1463.05 o 
   1   0   9      272.89      459.76    192.35 o 
   2   0   9     4374.09     5321.56    627.40 o 
   3   0   9    15894.57    16006.35    979.04 o 
   4   0   9    31300.47    34628.89    826.90 o 
   5   0   9    24586.81    20735.40    899.38 o 
   6   0   9    52992.03    50131.50    744.65 o 
   7   0   9    13928.94    15301.69    610.50 o 
   8   0   9    40444.57    38773.81    548.69 o 
   9   0   9    14197.16    15870.87    534.49 o 
  10   0   9    12167.02    10709.47    388.89 o 
  11   0   9    10034.25     9953.32    465.08 o 
  12   0   9     3281.49     3674.22    290.50 o 
  13   0   9     3615.38     3970.43    669.49 o 
  14   0   9      734.59      814.70    188.30 o 
  15   0   9      249.10      478.79    504.80 o 
 -15   1   9      305.71      346.49    112.16 o 
 -14   1   9     1918.49     2000.66    520.73 o 
 -13   1   9      583.56      326.56    146.33 o 
 -12   1   9     4074.21     3474.90    239.74 o 
 -11   1   9     4943.28     5431.64    362.94 o 
 -10   1   9    19563.89    18556.27    300.06 o 
  -9   1   9     7942.45     8134.68    192.37 o 
  -8   1   9    36288.65    33458.59   1158.91 o 
  -7   1   9    10804.75    14050.35    399.80 o 
  -6   1   9    43895.22    38439.98   1461.86 o 
  -5   1   9    33530.99    34391.44    959.76 o 
  -4   1   9    35423.90    35935.64   1066.28 o 
  -3   1   9    26940.04    26901.41    375.80 o 
  -2   1   9     3871.42     4907.14    312.03 o 
  -1   1   9      345.97      707.05    460.93 o 
   0   1   9      482.26      324.88    682.11 o 
   1   1   9      426.71      721.92    199.24 o 
   2   1   9     5132.93     5866.12    316.37 o 
   3   1   9    24485.16    24840.45    523.38 o 
   4   1   9    33536.10    32955.66   1642.31 o 
   5   1   9    35007.68    33013.80    592.13 o 
   6   1   9    41727.54    38778.29    432.96 o 
   7   1   9    11796.02    13592.43    327.23 o 
   8   1   9    37299.57    33709.88    603.01 o 
   9   1   9     7548.07     8064.39    239.43 o 
  10   1   9    19555.88    20061.87    661.86 o 
  11   1   9     4485.09     4162.06    152.10 o 
  12   1   9     4311.42     4079.92    255.87 o 
  13   1   9      532.58      354.30    123.94 o 
  14   1   9     1965.83     1742.12    407.00 o 
  15   1   9      248.34      358.95    173.53 o 
 -15   2   9      513.13      550.72    246.48 o 
 -14   2   9      189.54      575.28    161.71 o 
 -13   2   9     2426.98     2037.99    413.21 o 
 -12   2   9     1640.46     1874.41    274.20 o 
 -11   2   9     6869.16     6304.65    127.78 o 
 -10   2   9    12843.21    13142.00    582.05 o 
  -9   2   9     9289.16     8701.92    489.72 o 
  -8   2   9    48130.75    44444.96   1178.01 o 
  -7   2   9    19782.03    20461.32    890.70 o 
  -6   2   9    63130.14    61267.14    419.14 o 
  -5   2   9    26094.86    24704.94    286.23 o 
  -4   2   9    23000.80    25226.20    407.62 o 
  -3   2   9    10558.30    10643.50    215.63 o 
  -2   2   9    13527.01    14287.16    365.81 o 
  -1   2   9     1403.19     1557.18    456.14 o 
   0   2   9       33.49       20.34    409.68 o 
   1   2   9     1964.81     2682.46    530.57 o 
   2   2   9    10621.22    12283.81    282.83 o 
   3   2   9    13423.67    13624.64    356.82 o 
   4   2   9    25441.35    28181.59    647.81 o 
   5   2   9    23864.02    22925.89    357.84 o 
   6   2   9    69826.45    66617.56    692.12 o 
   7   2   9    17012.99    18216.58    715.79 o 
   8   2   9    45993.57    42241.71    236.34 o 
   9   2   9     9237.63     9071.00    125.38 o 
  10   2   9    11715.53    10914.84    884.98 o 
  11   2   9     6643.72     5984.95    258.43 o 
  12   2   9     1903.36     2422.61    510.07 o 
  13   2   9     2595.10     2481.35    247.47 o 
  14   2   9      290.86      216.34    314.00 o 
  15   2   9      705.50      736.80    591.14 o 
 -15   3   9      122.73      150.74    195.59 o 
 -14   3   9     1545.33     1755.05    246.02 o 
 -13   3   9      129.75       64.08     65.72 o 
 -12   3   9     4184.60     3811.13    172.92 o 
 -11   3   9     2982.90     3005.69    255.71 o 
 -10   3   9     9659.05     8556.95   1007.06 o 
  -9   3   9     6860.24     6625.57    186.99 o 
  -8   3   9    35187.39    34184.25    361.23 o 
  -7   3   9    17718.98    21897.28    478.47 o 
  -6   3   9    55608.02    51436.65    484.54 o 
  -5   3   9    25630.20    23720.19   1023.28 o 
  -4   3   9    28382.87    28138.06    693.09 o 
  -3   3   9    11727.87    10738.28    496.73 o 
  -2   3   9    14077.49    13787.92    358.65 o 
  -1   3   9     1086.02     1538.92    372.32 o 
   0   3   9     3461.46     4057.58    393.16 o 
   1   3   9      900.52     2144.68    415.15 o 
   2   3   9    16018.31    15893.00    618.26 o 
   3   3   9     9977.65    10383.78   1047.21 o 
   4   3   9    32697.72    32633.48    912.78 o 
   5   3   9    27090.04    26214.76    345.31 o 
   6   3   9    51609.38    50790.97    671.15 o 
   7   3   9    19479.95    23007.29    573.89 o 
   8   3   9    33806.68    30320.94    669.89 o 
   9   3   9     6989.76     7591.56    554.60 o 
  10   3   9    10914.53    10836.24    659.48 o 
  11   3   9     2907.79     2655.78    266.01 o 
  12   3   9     3956.59     3496.23    222.45 o 
  13   3   9      182.52      117.64    336.25 o 
  14   3   9     1353.79     1068.10     61.39 o 
  15   3   9      102.14      536.04   1237.13 o 
 -14   4   9      143.24      184.47    158.76 o 
 -13   4   9     2343.94     2249.22    323.22 o 
 -12   4   9     4185.27     4143.59    309.36 o 
 -11   4   9     6334.58     5794.86    279.99 o 
 -10   4   9    14861.21    14533.71    662.64 o 
  -9   4   9    10448.96    10779.08    858.59 o 
  -8   4   9    35069.06    34142.00    417.30 o 
  -7   4   9    19332.53    21555.91    367.64 o 
  -6   4   9    48793.44    45743.26    828.98 o 
  -5   4   9    17311.12    15768.64    396.88 o 
  -4   4   9    40953.17    43010.97    483.59 o 
  -3   4   9     4196.05     3626.56    584.32 o 
  -2   4   9    10637.59    10640.11    141.16 o 
  -1   4   9     1686.80     1663.36     80.38 o 
   0   4   9     4041.66     3716.29    435.92 o 
   1   4   9     2027.36     2234.41    177.44 o 
   2   4   9     9874.12    10585.71    373.06 o 
   3   4   9     4214.49     4474.78    449.55 o 
   4   4   9    34709.88    34974.16    278.10 o 
   5   4   9    14980.15    15121.06    910.98 o 
   6   4   9    48745.08    47555.38    597.73 o 
   7   4   9    17787.35    20916.54    770.79 o 
   8   4   9    37323.43    37950.27    655.31 o 
   9   4   9    11693.49    11773.99    440.43 o 
  10   4   9    14019.68    15342.32    537.42 o 
  11   4   9     7083.77     6316.80    600.33 o 
  12   4   9     4492.06     4625.38    766.70 o 
  13   4   9     2228.93     2039.32    142.64 o 
  14   4   9      277.37      550.59    445.22 o 
 -14   5   9     2274.10     2028.55    286.15 o 
 -13   5   9       91.15      101.31    377.14 o 
 -12   5   9     6059.22     6064.35    591.63 o 
 -11   5   9     3368.92     3696.93    542.05 o 
 -10   5   9    11769.48    12170.54    564.62 o 
  -9   5   9     7853.98     7789.74    268.74 o 
  -8   5   9    22431.31    21101.59    942.07 o 
  -7   5   9    10826.80    12726.89    343.74 o 
  -6   5   9    36948.38    37140.05    423.64 o 
  -5   5   9    22608.56    20818.88    661.84 o 
  -4   5   9    31423.19    31155.85   1077.80 o 
  -3   5   9    15505.08    15105.68   1515.50 o 
  -2   5   9     4669.28     4578.14    353.44 o 
  -1   5   9     2167.60     2539.06    219.57 o 
   0   5   9      224.27      271.68    177.23 o 
   1   5   9     1780.63     2289.44    163.25 o 
   2   5   9     3844.24     4154.29    212.15 o 
   3   5   9    15304.48    16205.68    403.12 o 
   4   5   9    30925.57    31529.59    800.10 o 
   5   5   9    23064.79    22703.42    672.67 o 
   6   5   9    37818.37    38107.58    563.91 o 
   7   5   9    13210.02    15493.17    780.31 o 
   8   5   9    22301.81    22072.14    433.48 o 
   9   5   9     8195.32     8467.09    274.03 o 
  10   5   9    12608.12    13359.57    471.77 o 
  11   5   9     2853.50     3708.36    445.54 o 
  12   5   9     6436.75     5875.25    389.72 o 
  13   5   9       17.46        0.00    124.78 o 
  14   5   9     1848.48     1651.96    234.48 o 
 -14   6   9      737.26      738.02    239.24 o 
 -13   6   9     2995.07     3637.20    346.46 o 
 -12   6   9     4801.31     4390.31    157.50 o 
 -11   6   9     5597.21     5319.02    135.34 o 
 -10   6   9    10944.75    10082.64    394.69 o 
  -9   6   9     6986.78     6837.92    177.73 o 
  -8   6   9    18554.33    19233.18    766.50 o 
  -7   6   9     6148.88     6163.66    301.68 o 
  -6   6   9    33566.66    32116.28    446.70 o 
  -5   6   9    18322.01    19424.17    345.12 o 
  -4   6   9    25249.40    26689.98    641.52 o 
  -3   6   9    14891.09    18350.98    755.83 o 
  -2   6   9     6598.87     7762.78    410.11 o 
  -1   6   9      308.30      305.80    542.50 o 
   0   6   9       86.16       87.12    421.22 o 
   1   6   9      459.54      559.32    557.13 o 
   2   6   9     8495.58     8858.78    185.46 o 
   3   6   9    14045.44    14159.87    410.72 o 
   4   6   9    27000.02    26223.99    342.48 o 
   5   6   9    17614.53    18090.29   1100.88 o 
   6   6   9    30306.81    31093.74    661.28 o 
   7   6   9     6076.99     6502.39    426.87 o 
   8   6   9    18814.03    17869.39   1000.36 o 
   9   6   9     7914.62     7304.04    522.59 o 
  10   6   9    12497.94    13736.86    548.73 o 
  11   6   9     6518.13     6355.07    345.85 o 
  12   6   9     4826.45     5255.99    562.41 o 
  13   6   9     2926.96     2944.17    209.49 o 
  14   6   9      587.52      702.04    193.15 o 
 -14   7   9     1120.05      969.20     68.35 o 
 -13   7   9      753.73     1117.34    370.90 o 
 -12   7   9     4696.56     4005.02    228.76 o 
 -11   7   9     1168.20     1551.21    510.38 o 
 -10   7   9    15638.44    15646.19    580.30 o 
  -9   7   9     6581.32     6242.86     56.44 o 
  -8   7   9    19658.02    19289.44    321.60 o 
  -7   7   9    14911.72    14896.97    956.43 o 
  -6   7   9    16252.01    16750.63    902.86 o 
  -5   7   9    17954.32    17374.78    434.04 o 
  -4   7   9    18323.54    21366.94    632.43 o 
  -3   7   9     9686.06     9921.92    352.33 o 
  -2   7   9     7574.39     7502.36    268.41 o 
  -1   7   9      929.61     1038.64    325.38 o 
   0   7   9     2382.38     2885.05    238.63 o 
   1   7   9      973.90      896.06    180.09 o 
   2   7   9     7044.84     6661.30    291.94 o 
   3   7   9    10032.17    10626.84    771.65 o 
   4   7   9    15983.86    18791.12    630.33 o 
   5   7   9    18390.94    18233.51   1443.76 o 
   6   7   9    18716.24    19086.24    231.57 o 
   7   7   9    14835.05    16227.65   1031.68 o 
   8   7   9    22001.62    20534.49   1697.86 o 
   9   7   9     5388.70     5574.23    325.56 o 
  10   7   9    15030.24    15272.60    806.56 o 
  11   7   9      831.76     1725.34    649.24 o 
  12   7   9     4293.23     4478.55    865.51 o 
  13   7   9      750.05     1143.01    283.02 o 
 -13   8   9     2344.74     2060.03    387.58 o 
 -12   8   9     3476.45     3364.47    220.58 o 
 -11   8   9     5768.85     5249.10    218.37 o 
 -10   8   9    10925.78    12297.22    587.82 o 
  -9   8   9     5951.72     5088.83    354.26 o 
  -8   8   9    19044.23    19214.24    806.85 o 
  -7   8   9     6556.99     6240.21    595.82 o 
  -6   8   9    22484.53    21231.45    462.87 o 
  -5   8   9    10231.30    10201.69    343.44 o 
  -4   8   9    21410.03    20388.98    348.95 o 
  -3   8   9     6090.03     6641.82    353.30 o 
  -2   8   9     6286.23     6567.62    447.36 o 
  -1   8   9      653.38      588.06    133.54 o 
   0   8   9       81.40       79.28    175.68 o 
   1   8   9      746.24      986.76    243.31 o 
   2   8   9     5962.48     6176.47    253.13 o 
   3   8   9     5421.89     5523.40    270.22 o 
   4   8   9    22383.43    21334.80    366.16 o 
   5   8   9     8797.40     9301.46    176.11 o 
   6   8   9    21995.35    21905.57    475.33 o 
   7   8   9     8287.29     7988.50    211.46 o 
   8   8   9    17457.58    18641.91    872.36 o 
   9   8   9     7703.79     6798.58    222.88 o 
  10   8   9    11535.59    11941.25    971.55 o 
  11   8   9     5082.94     4632.35    325.96 o 
  12   8   9     3481.90     3241.78    161.89 o 
  13   8   9     1804.98     2726.99   1030.23 o 
 -13   9   9      628.99      617.88    144.00 o 
 -12   9   9     6452.39     6159.01    160.02 o 
 -11   9   9     2941.01     3133.45    156.40 o 
 -10   9   9    13773.87    12393.82    699.96 o 
  -9   9   9     5796.04     5700.54    200.25 o 
  -8   9   9    16291.15    18093.85    369.25 o 
  -7   9   9    10323.62    10674.36    505.08 o 
  -6   9   9    13523.59    14556.62    330.61 o 
  -5   9   9     5567.29     6619.16    756.36 o 
  -4   9   9     7573.68     7641.20    328.78 o 
  -3   9   9     3179.00     4051.04    713.19 o 
  -2   9   9     5257.93     5900.56    427.27 o 
  -1   9   9     2016.02     1964.96    230.50 o 
   0   9   9      493.24      498.56    283.10 o 
   1   9   9     1845.69     1880.21    105.82 o 
   2   9   9     5440.78     5342.85    580.59 o 
   3   9   9     3409.77     3742.99    153.07 o 
   4   9   9     6811.47     6602.51    169.12 o 
   5   9   9     7420.90     7540.39    129.65 o 
   6   9   9    13569.67    14303.93    612.50 o 
   7   9   9     8995.72    11569.78   1069.02 o 
   8   9   9    18022.14    16730.45    522.00 o 
   9   9   9     5749.92     5819.14    564.87 o 
  10   9   9    12611.58    11528.70    839.07 o 
  11   9   9     3503.72     4332.23    900.64 o 
  12   9   9     5655.62     5985.03    554.12 o 
  13   9   9      492.68      571.61    142.84 o 
 -13  10   9     1832.65     2381.65   1338.33 o 
 -12  10   9     3966.44     4273.04    574.97 o 
 -11  10   9     5110.06     4933.45    344.08 o 
 -10  10   9     8745.46     9333.66    502.24 o 
  -9  10   9     5897.22     5995.84    527.38 o 
  -8  10   9    11917.09    11595.87    744.81 o 
  -7  10   9     6527.31     5965.47    211.36 o 
  -6  10   9    14887.09    16438.38    435.06 o 
  -5  10   9     6567.68     6980.52    364.38 o 
  -4  10   9    10616.28     9689.37    380.15 o 
  -3  10   9     4035.38     5269.54    874.88 o 
  -2  10   9     7272.50     7088.57    440.10 o 
  -1  10   9      412.48      500.70    474.64 o 
   0  10   9     2250.42     2353.37    201.66 o 
   1  10   9      461.04      535.38    243.72 o 
   2  10   9     8114.16     8348.23    460.57 o 
   3  10   9     3392.42     3805.18    230.84 o 
   4  10   9     9669.00    12143.79    812.64 o 
   5  10   9     6834.54     6815.44    125.71 o 
   6  10   9    12855.92    12900.70   1319.45 o 
   7  10   9     7729.20     7135.70    229.07 o 
   8  10   9    13071.35    13875.24    446.15 o 
   9  10   9     5359.14     5080.93    514.07 o 
  10  10   9     8873.70     7961.08    357.12 o 
  11  10   9     4459.22     4292.67    318.84 o 
  12  10   9     3481.44     3288.44    316.53 o 
  13  10   9     1988.64     2451.20    419.73 o 
 -12  11   9     6153.28     6345.46    263.45 o 
 -11  11   9     2099.45     2192.08    509.66 o 
 -10  11   9    11322.49    11760.40    451.78 o 
  -9  11   9     5032.30     4971.77    304.66 o 
  -8  11   9     8269.98     8530.34    547.15 o 
  -7  11   9     7267.23     6461.25    232.94 o 
  -6  11   9     5961.02     5763.05    418.14 o 
  -5  11   9     7041.94     7326.68    330.82 o 
  -4  11   9     9132.73     8464.56    364.61 o 
  -3  11   9     4096.06     4420.58    540.75 o 
  -2  11   9     4164.33     5129.72    589.36 o 
  -1  11   9     1808.76     2481.75    426.10 o 
   0  11   9        2.36      187.44    574.90 o 
   1  11   9     1899.85     1802.45    151.84 o 
   2  11   9     3919.98     3978.82    147.52 o 
   3  11   9     3928.45     3788.52     86.17 o 
   4  11   9     9448.03     9102.76    305.50 o 
   5  11   9     5439.90     5737.83    209.39 o 
   6  11   9     7360.51     7844.65    236.10 o 
   7  11   9     7159.17     6896.87    257.41 o 
   8  11   9     7707.13     7642.45    285.15 o 
   9  11   9     5688.96     5497.02    317.62 o 
  10  11   9    10619.20     9897.17    385.26 o 
  11  11   9     2226.24     2339.93    354.11 o 
  12  11   9     6277.50     6211.13    485.27 o 
 -12  12   9     2707.31     2487.18     86.34 o 
 -11  12   9     2660.96     2269.01    326.64 o 
 -10  12   9     6551.75     6284.25   1119.97 o 
  -9  12   9     8642.21     8859.80    239.00 o 
  -8  12   9     8686.13     8927.69    487.77 o 
  -7  12   9     4050.90     4409.39    385.80 o 
  -6  12   9     9397.15     9282.46    500.18 o 
  -5  12   9     2339.45     2456.98    293.34 o 
  -4  12   9    15515.16    15834.48    577.03 o 
  -3  12   9     2234.45     2257.11    372.50 o 
  -2  12   9     8978.79     8395.56     98.34 o 
  -1  12   9     2034.15     2301.89    169.60 o 
   0  12   9      328.13      546.93    863.88 o 
   1  12   9     1743.67     1944.87    633.25 o 
   2  12   9     8977.19     8287.71    256.30 o 
   3  12   9     3048.60     3155.12    285.78 o 
   4  12   9    16988.63    17077.75    651.63 o 
   5  12   9     4306.49     4106.37    396.15 o 
   6  12   9     9189.07     9348.46    902.00 o 
   7  12   9     3703.49     3211.82    262.80 o 
   8  12   9     8562.02     8969.58    640.83 o 
   9  12   9     7141.84     6661.75    634.55 o 
  10  12   9     6434.04     6360.22    584.00 o 
  11  12   9     2272.33     2293.38    250.21 o 
  12  12   9     2654.82     3803.92   1515.81 o 
 -11  13   9      305.56      174.30    469.61 o 
 -10  13   9     4328.01     4112.85    340.00 o 
  -9  13   9     4779.80     5075.78    283.83 o 
  -8  13   9     5821.87     5267.20    235.01 o 
  -7  13   9     6979.30     6736.92    148.75 o 
  -6  13   9    10610.73     9947.41    184.20 o 
  -5  13   9     4276.35     4098.21    369.06 o 
  -4  13   9     7709.63     7630.43   1016.20 o 
  -3  13   9     2053.61     2056.64    516.42 o 
  -2  13   9     5508.86     5865.12    289.42 o 
  -1  13   9      209.38      163.96    916.01 o 
   0  13   9     2365.42     2372.84    216.90 o 
   1  13   9      390.27      423.34    292.58 o 
   2  13   9     6262.66     6645.88    506.18 o 
   3  13   9     1455.08     1746.86    451.89 o 
   4  13   9     8963.53     9234.86    448.18 o 
   5  13   9     3067.80     2985.26    222.13 o 
   6  13   9     7784.93     8859.43    690.64 o 
   7  13   9     7704.29     7315.49    221.98 o 
   8  13   9     4956.04     4812.59    342.27 o 
   9  13   9     5226.91     6113.79    851.82 o 
  10  13   9     5645.58     5469.07    484.26 o 
  11  13   9      334.46      328.00    104.52 o 
 -10  14   9     4507.44     3902.10    228.48 o 
  -9  14   9     6075.62     5604.21    232.53 o 
  -8  14   9     5210.67     5311.57    322.82 o 
  -7  14   9     7142.29     6540.43    254.69 o 
  -6  14   9     8126.57     9499.89    721.19 o 
  -5  14   9      549.56      578.65    178.28 o 
  -4  14   9     8717.05    10037.94    870.60 o 
  -3  14   9      999.48     1637.14    502.81 o 
  -2  14   9     5469.69     5535.14    355.56 o 
  -1  14   9     1658.50     1841.86    365.79 o 
   0  14   9       81.40      347.84    573.19 o 
   1  14   9     1469.80     1939.10    818.50 o 
   2  14   9     4632.02     4817.30    358.95 o 
   3  14   9     1157.62     1327.42    173.17 o 
   4  14   9     8202.39     7597.77    549.77 o 
   5  14   9      336.41      996.09    519.39 o 
   6  14   9     9844.95    10717.79    588.06 o 
   7  14   9     7107.71     6588.57    349.38 o 
   8  14   9     6060.16     5458.77    328.98 o 
   9  14   9     6374.05     5497.74    672.04 o 
  10  14   9     3848.74     4602.24    656.25 o 
  -9  15   9     3493.94     3882.49    269.05 o 
  -8  15   9     4757.43     4355.06    140.00 o 
  -7  15   9     3220.48     3270.03    266.63 o 
  -6  15   9     8743.05    11227.43    613.85 o 
  -5  15   9     3198.71     3601.12    274.24 o 
  -4  15   9     4983.57     4758.56    125.18 o 
  -3  15   9     2597.14     3300.41    658.97 o 
  -2  15   9     1067.02     1212.72    121.19 o 
  -1  15   9      746.03      727.48    756.65 o 
   0  15   9     1327.12     1017.76    169.28 o 
   1  15   9      636.87      603.57    159.88 o 
   2  15   9     1272.73     1588.39    260.19 o 
   3  15   9     2474.65     2547.18    336.92 o 
   4  15   9     5514.35     4868.92    260.23 o 
   5  15   9     3490.42     4148.84    661.21 o 
   6  15   9     7276.67     7265.33    603.26 o 
   7  15   9     2942.75     2810.96    225.56 o 
   8  15   9     4898.23     4616.68    418.41 o 
   9  15   9     3725.92     4586.86    863.85 o 
  -8  16   9     5229.35     5288.58    285.99 o 
  -7  16   9     3539.42     3398.35    469.27 o 
  -6  16   9     5103.38     5848.05    654.19 o 
  -5  16   9     2831.02     2556.75    142.90 o 
  -4  16   9     4297.81     3618.85    207.88 o 
  -3  16   9      500.10      568.91     76.20 o 
  -2  16   9     2473.53     3050.90    732.94 o 
  -1  16   9       30.81        0.00    430.43 o 
   0  16   9     2142.62     2799.46    415.20 o 
   1  16   9       72.36      832.44    959.69 o 
   2  16   9     2735.28     3444.87    773.36 o 
   3  16   9      597.95      690.40    446.35 o 
   4  16   9     4387.70     4056.48    597.23 o 
   5  16   9     2761.79     3570.03    595.06 o 
   6  16   9     4953.45     4738.91    231.87 o 
   7  16   9     3614.88     3280.79    883.42 o 
   8  16   9     4824.92     5327.73    486.77 o 
  -7  17   9     2505.80     2406.82    170.44 o 
  -6  17   9     4082.34     4617.54    925.41 o 
  -5  17   9     1917.64     2486.96    436.38 o 
  -4  17   9     2794.93     3664.24    832.07 o 
  -3  17   9     1346.25     1368.06    349.18 o 
  -2  17   9      616.66      967.33    341.61 o 
  -1  17   9      856.61     1353.33    253.02 o 
   0  17   9      229.20      217.86    470.74 o 
   1  17   9      926.87     1003.15    432.93 o 
   2  17   9      502.95     1253.63    711.09 o 
   3  17   9     1444.32     1401.73    755.94 o 
   4  17   9     3002.97     3881.80    962.85 o 
   5  17   9     2185.64     2477.10    711.10 o 
   6  17   9     4610.01     4380.09    350.17 o 
   7  17   9     2352.02     2320.42    484.49 o 
  -6  18   9     4231.22     7670.20    858.64 o 
  -5  18   9     1255.37     1425.63    662.27 o 
  -4  18   9     3953.95     4239.80    537.81 o 
  -3  18   9      174.24      197.57    272.27 o 
  -2  18   9     2434.99     2226.33    408.02 o 
  -1  18   9        1.11        0.00     90.16 o 
   0  18   9       29.94      124.72    443.49 o 
   1  18   9        6.81        0.00    175.32 o 
   2  18   9     2392.78     2888.32    839.41 o 
   3  18   9      236.41       74.35    678.09 o 
   4  18   9     4264.99     4326.93    655.04 o 
   5  18   9     1121.87     1042.00    408.87 o 
   6  18   9     3804.23     4110.92   1686.10 o 
  -4  19   9     1255.83     1247.19    640.38 o 
  -3  19   9      845.75      702.74    134.31 o 
  -2  19   9      425.34     1195.95    781.28 o 
  -1  19   9      400.24      268.62   1575.77 o 
   0  19   9       73.41        0.00    508.47 o 
   1  19   9      333.72      402.94    153.50 o 
   2  19   9      300.74     1688.50   1463.05 o 
   0   0  10       33.15        0.00     93.27 o 
   1   0  10       80.89      109.73    230.41 o 
   2   0  10      155.79       76.67     21.44 o 
   3   0  10       35.14       16.90    220.35 o 
   4   0  10      262.49      467.71     51.49 o 
   5   0  10       86.54        0.00     21.27 o 
   6   0  10       26.41       56.87    265.64 o 
   7   0  10      180.50       25.64     56.77 o 
   8   0  10     1637.15     1463.68    451.08 o 
   9   0  10        1.53        0.00    341.47 o 
  10   0  10     2952.64     2748.50    341.33 o 
  11   0  10       10.81        0.00    396.71 o 
  12   0  10      746.65      711.94     98.78 o 
  13   0  10       69.55       36.45    183.48 o 
  14   0  10      350.39      319.33     22.58 o 
  15   0  10       63.82       24.44    160.07 o 
 -15   1  10    11742.25     9787.61    474.96 o 
 -14   1  10      297.65      142.67    250.53 o 
 -13   1  10    12207.33    13494.36    736.12 o 
 -12   1  10     1310.91     1423.70    140.07 o 
 -11   1  10     7614.74     6685.81    507.80 o 
 -10   1  10      216.96      157.01    236.83 o 
  -9   1  10     1942.75     1915.20    184.54 o 
  -8   1  10      239.17      377.54    495.24 o 
  -7   1  10     1977.77     2236.01    237.72 o 
  -6   1  10      923.56     1525.42    508.92 o 
  -5   1  10    77291.85    71969.89   1055.86 o 
  -4   1  10     7444.15     6382.69    253.33 o 
  -3   1  10   224044.28   198511.95   4769.89 o 
  -2   1  10     6521.73     6494.72    229.58 o 
  -1   1  10    62368.13    70106.30    227.44 o 
   0   1  10      304.08      772.47    827.36 o 
   1   1  10    61593.91    71379.45    814.87 o 
   2   1  10     6188.55     6055.99    303.97 o 
   3   1  10   224034.75   198307.06   2712.12 o 
   4   1  10     7499.24     6549.51    208.13 o 
   5   1  10    77170.63    71034.65    382.97 o 
   6   1  10     1256.27     1281.94    134.91 o 
   7   1  10     2479.59     2598.04    342.58 o 
   8   1  10      250.03      428.51    448.80 o 
   9   1  10     2070.17     2287.65    286.24 o 
  10   1  10      217.76      188.48    172.58 o 
  11   1  10     8966.86     8939.46    265.31 o 
  12   1  10     1378.87     2327.17    683.43 o 
  13   1  10    11871.24    10883.81    622.44 o 
  14   1  10      404.69      469.71    312.92 o 
  15   1  10    11346.74    11011.87    369.40 o 
 -15   2  10      119.55      673.24    566.39 o 
 -14   2  10      702.90      703.44    107.78 o 
 -13   2  10       21.58        0.00    323.54 o 
 -12   2  10      762.82     1402.01    321.78 o 
 -11   2  10      490.29      415.25    526.34 o 
 -10   2  10     1149.55     1166.88    422.46 o 
  -9   2  10      137.01       86.78    221.18 o 
  -8   2  10     2776.51     2733.65    226.16 o 
  -7   2  10      325.87      126.83    158.81 o 
  -6   2  10     9827.63     9622.40    319.89 o 
  -5   2  10      595.29      522.18     84.12 o 
  -4   2  10       33.87       66.58    492.91 o 
  -3   2  10     2185.35     2292.85    275.28 o 
  -2   2  10   169433.84   162522.00    784.85 o 
  -1   2  10     6546.77     6314.13    356.37 o 
   0   2  10       71.26        0.00    297.74 o 
   1   2  10     6819.32     5994.81    264.85 o 
   2   2  10   170276.50   164386.64   2442.95 o 
   3   2  10     2368.12     2453.32    191.52 o 
   4   2  10       87.20       43.09    562.59 o 
   5   2  10      500.65      506.10    565.90 o 
   6   2  10     8359.03     8145.36    196.35 o 
   7   2  10      389.59      252.73    155.77 o 
   8   2  10     2906.32     3392.85    406.36 o 
   9   2  10      131.44       19.35    141.46 o 
  10   2  10     1350.02     1568.05    516.75 o 
  11   2  10      445.24      439.21    216.80 o 
  12   2  10      739.06      747.49    268.72 o 
  13   2  10       34.57      168.27    409.11 o 
  14   2  10      586.15      706.81    232.67 o 
  15   2  10      113.70       56.03    510.44 o 
 -14   3  10     1214.79     1083.00    253.38 o 
 -13   3  10    13693.85    12047.55    657.34 o 
 -12   3  10      950.01      839.04    480.98 o 
 -11   3  10    14446.18    13705.98    738.08 o 
 -10   3  10       94.63      133.24    451.39 o 
  -9   3  10     2477.52     2490.79    173.86 o 
  -8   3  10      910.59      797.48    117.64 o 
  -7   3  10    14348.65    14677.00    581.81 o 
  -6   3  10      128.00      146.69    291.70 o 
  -5   3  10    50695.54    46745.10    742.54 o 
  -4   3  10      483.10      297.94    174.17 o 
  -3   3  10    64061.47    56594.83    693.58 o 
  -2   3  10     8676.88     8457.31    304.52 o 
  -1   3  10   255593.25   263768.69    826.82 o 
   0   3  10    18322.68    22069.69    571.31 o 
   1   3  10   254889.44   266750.13    874.19 o 
   2   3  10     9085.13     8666.84    184.49 o 
   3   3  10    63018.58    58157.48    576.00 o 
   4   3  10      261.42      177.83    416.37 o 
   5   3  10    51611.35    48343.55    314.35 o 
   6   3  10       58.14       17.83    355.30 o 
   7   3  10    14796.46    14871.69    206.33 o 
   8   3  10      974.79     1004.33    186.51 o 
   9   3  10     2766.51     2716.25    221.55 o 
  10   3  10      180.06      463.54    550.05 o 
  11   3  10    15460.13    13517.40    170.26 o 
  12   3  10      907.81      880.06     71.71 o 
  13   3  10    12438.05    11510.22    380.77 o 
  14   3  10     1165.39     1616.08    767.93 o 
 -14   4  10      159.67      298.98    379.23 o 
 -13   4  10      118.61       10.20    231.82 o 
 -12   4  10      336.08      361.00    271.05 o 
 -11   4  10      118.39       56.74    172.58 o 
 -10   4  10      335.79      644.33    354.23 o 
  -9   4  10     2924.82     2340.44    282.66 o 
  -8   4  10     3362.67     3473.73    338.10 o 
  -7   4  10      699.79      387.04     84.96 o 
  -6   4  10     3071.12     2964.24    254.42 o 
  -5   4  10     1119.03     1219.87    283.75 o 
  -4   4  10      986.04     1195.23     87.51 o 
  -3   4  10      229.06      101.28     67.51 o 
  -2   4  10        8.35      304.87    627.98 o 
  -1   4  10      430.36      568.60    299.50 o 
   0   4  10       70.97        0.00     37.97 o 
   1   4  10      394.72      498.05     97.62 o 
   2   4  10        4.23      462.20    267.93 o 
   3   4  10      258.54      107.92    319.63 o 
   4   4  10     1221.17     1340.65    348.28 o 
   5   4  10     1305.81     1514.89    317.88 o 
   6   4  10     3171.67     3578.97    693.41 o 
   7   4  10      638.01      569.68    492.21 o 
   8   4  10     3747.17     4353.87    668.22 o 
   9   4  10     2745.37     2686.09    372.54 o 
  10   4  10      392.42      339.23     43.07 o 
  11   4  10      105.85      440.08    295.04 o 
  12   4  10      126.05      603.69    359.67 o 
  13   4  10      145.90      397.70    208.00 o 
  14   4  10      197.54      116.78    382.98 o 
 -14   5  10      594.39     1290.70    424.25 o 
 -13   5  10    14746.07    13275.48   1221.96 o 
 -12   5  10      498.26      696.45    412.37 o 
 -11   5  10     8843.59     8417.08    267.18 o 
 -10   5  10      663.70      591.72    346.33 o 
  -9   5  10     1049.41     1140.74    329.03 o 
  -8   5  10      917.78      955.86    256.73 o 
  -7   5  10     1219.65     1519.06    254.08 o 
  -6   5  10     1909.31     1770.83    287.23 o 
  -5   5  10    62523.16    59292.13    525.82 o 
  -4   5  10     8682.23     8345.04    423.82 o 
  -3   5  10   180338.81   175452.42    937.12 o 
  -2   5  10     8801.94     8233.45    307.06 o 
  -1   5  10    57125.36    59003.22    467.90 o 
   0   5  10      293.81      274.18    161.83 o 
   1   5  10    58252.25    59210.41    531.66 o 
   2   5  10     8306.82     8238.36    545.66 o 
   3   5  10   182485.14   177897.70   1576.52 o 
   4   5  10     8569.30     8614.90    526.24 o 
   5   5  10    62184.76    60408.16    519.09 o 
   6   5  10     1395.58     2220.02    450.31 o 
   7   5  10      678.75     1011.08   1041.28 o 
   8   5  10      855.93     1288.91    490.17 o 
   9   5  10     1080.23     1449.63    665.29 o 
  10   5  10      447.40     1046.38    724.86 o 
  11   5  10     8464.16     7865.03   1954.72 o 
  12   5  10      362.67      365.31    346.03 o 
  13   5  10    14753.04    15489.77    333.07 o 
  14   5  10      710.60      661.70    436.79 o 
 -14   6  10      207.69      129.22    149.66 o 
 -13   6  10       27.75       58.53    181.36 o 
 -12   6  10      153.99      392.97    232.32 o 
 -11   6  10      256.93      595.19    484.41 o 
 -10   6  10     1276.01     1665.03    249.73 o 
  -9   6  10     1545.68     2002.90    503.72 o 
  -8   6  10     2917.23     2842.13    120.63 o 
  -7   6  10      437.11      248.69    104.80 o 
  -6   6  10     1066.23     1476.76    294.81 o 
  -5   6  10       10.64        6.57    334.87 o 
  -4   6  10       50.84       34.94    371.10 o 
  -3   6  10     1738.34     1827.58     42.28 o 
  -2   6  10    10744.45    11880.62    251.33 o 
  -1   6  10     1155.91     1253.55    219.72 o 
   0   6  10        0.71        0.00    158.06 o 
   1   6  10     1056.62     1788.76    244.30 o 
   2   6  10    10618.03    11818.91    618.45 o 
   3   6  10     1764.28     2325.65    317.34 o 
   4   6  10       95.59      160.85    327.98 o 
   5   6  10       26.89        8.90    241.21 o 
   6   6  10     1401.57     2031.78    402.34 o 
   7   6  10      382.15      390.85    495.98 o 
   8   6  10     2795.48     3608.96    509.53 o 
   9   6  10     1415.10     1543.09    166.56 o 
  10   6  10     1265.00     2000.71    546.11 o 
  11   6  10      189.14      128.52    360.39 o 
  12   6  10      328.05      988.21    668.65 o 
  13   6  10       28.37       61.41    579.61 o 
  14   6  10      208.38      147.34    142.71 o 
 -14   7  10      302.04      182.48    226.90 o 
 -13   7  10    11866.04    13977.34    638.56 o 
 -12   7  10      486.13      723.37    192.36 o 
 -11   7  10     9501.28     9871.06    785.04 o 
 -10   7  10      798.97      726.22     63.01 o 
  -9   7  10      773.87     1287.32    246.12 o 
  -8   7  10      312.15      163.28    297.14 o 
  -7   7  10     3716.31     4204.38    402.87 o 
  -6   7  10     1379.35     1567.67    166.31 o 
  -5   7  10    32968.84    32591.38    446.16 o 
  -4   7  10     6855.19     7428.61    520.16 o 
  -3   7  10   116060.02   114656.36   1003.59 o 
  -2   7  10     5039.06     5755.08    501.69 o 
  -1   7  10    99408.13    93903.73    333.67 o 
   0   7  10     4095.63     4718.41    678.80 o 
   1   7  10    99927.17    93744.12    672.86 o 
   2   7  10     4872.47     5377.85    417.51 o 
   3   7  10   115623.06   113851.30   2719.29 o 
   4   7  10     6919.21     7313.46    396.26 o 
   5   7  10    34073.38    34708.09   1104.14 o 
   6   7  10     1484.91     1857.98    611.64 o 
   7   7  10     4018.17     3938.94    360.86 o 
   8   7  10      244.78      188.57    346.39 o 
   9   7  10      814.59      804.66    395.44 o 
  10   7  10      623.19      811.88    564.35 o 
  11   7  10     9580.77     8435.71    525.08 o 
  12   7  10      448.80      924.65    368.16 o 
  13   7  10    12426.31    11307.91   1579.37 o 
 -13   8  10       78.35      105.78    151.85 o 
 -12   8  10     1238.90     1480.18    288.80 o 
 -11   8  10      173.49      261.91    285.57 o 
 -10   8  10     1722.67     2039.50    537.10 o 
  -9   8  10      632.41      554.33    202.26 o 
  -8   8  10     1095.05     1114.89    548.14 o 
  -7   8  10      201.49      138.46    650.87 o 
  -6   8  10      971.40      891.02    378.38 o 
  -5   8  10      230.14      192.74     74.53 o 
  -4   8  10      896.74     1021.84    535.20 o 
  -3   8  10      452.91      629.87    414.85 o 
  -2   8  10        8.77       33.75    246.66 o 
  -1   8  10      110.42        0.00     87.58 o 
   0   8  10      174.51      100.70    563.99 o 
   1   8  10      113.56      139.70    173.49 o 
   2   8  10        6.63       37.70    172.14 o 
   3   8  10      447.37      425.00    491.59 o 
   4   8  10      821.00      653.64    261.35 o 
   5   8  10      283.21      492.11    265.17 o 
   6   8  10     1128.28     1106.56    310.62 o 
   7   8  10      149.79      322.48    387.05 o 
   8   8  10      872.57     1190.32    265.39 o 
   9   8  10      643.49      673.03    246.91 o 
  10   8  10     1836.11     1738.83    147.47 o 
  11   8  10      210.07      165.29    154.20 o 
  12   8  10     1561.51     2242.94   1148.12 o 
  13   8  10       50.11        0.00    261.89 o 
 -13   9  10     9140.12     9055.83    420.61 o 
 -12   9  10       97.58       31.62     74.07 o 
 -11   9  10     7784.90     8419.58    168.38 o 
 -10   9  10       36.86      327.13    344.07 o 
  -9   9  10     2568.87     2432.75    232.08 o 
  -8   9  10      168.40      189.02    505.34 o 
  -7   9  10     3934.02     4395.24    399.96 o 
  -6   9  10      311.23      239.91    260.35 o 
  -5   9  10    15678.46    17586.66    645.25 o 
  -4   9  10     2927.25     3057.58    373.66 o 
  -3   9  10    41997.34    41814.88    626.52 o 
  -2   9  10     4690.17     4830.37    279.39 o 
  -1   9  10   154431.17   143479.73   4878.97 o 
   0   9  10    10191.81     9338.07    332.61 o 
   1   9  10   153345.14   148205.48   2046.42 o 
   2   9  10     5198.49     5037.59    257.75 o 
   3   9  10    43993.70    43642.85   1250.15 o 
   4   9  10     2147.57     2326.44    261.73 o 
   5   9  10    14720.00    15074.68    571.41 o 
   6   9  10      150.05      340.86    499.11 o 
   7   9  10     3571.08     3505.37    311.55 o 
   8   9  10      116.79      373.22    174.28 o 
   9   9  10     1929.81     2641.20    442.60 o 
  10   9  10      109.59       66.51    322.33 o 
  11   9  10     7628.03     6954.72    778.05 o 
  12   9  10      150.26        1.77     37.73 o 
  13   9  10    10051.05    12122.60   1095.86 o 
 -13  10  10      113.52        2.40    937.79 o 
 -12  10  10      907.44      844.51    126.85 o 
 -11  10  10      115.42      412.12    368.77 o 
 -10  10  10      171.41       51.71    157.90 o 
  -9  10  10      765.57      708.77    297.34 o 
  -8  10  10      549.22      733.83    185.55 o 
  -7  10  10      592.57      659.69    482.01 o 
  -6  10  10     2592.31     2658.02    198.90 o 
  -5  10  10       12.96        0.00    584.85 o 
  -4  10  10      119.56      125.67    423.02 o 
  -3  10  10      539.49      752.47    618.67 o 
  -2  10  10     7279.30     8484.24    865.73 o 
  -1  10  10      450.98      595.65    503.56 o 
   0  10  10      131.35      136.03    586.89 o 
   1  10  10      391.36      744.62    630.20 o 
   2  10  10     7285.46     7724.60    765.89 o 
   3  10  10      608.42      478.93     56.65 o 
   4  10  10      169.24       78.49    376.88 o 
   5  10  10        0.79        0.00    124.95 o 
   6  10  10     3094.49     2889.03    107.02 o 
   7  10  10      567.08      535.07    229.54 o 
   8  10  10      631.77      775.90    305.52 o 
   9  10  10      777.57      631.15    233.22 o 
  10  10  10      160.70      195.72    235.42 o 
  11  10  10       32.89      327.65    228.48 o 
  12  10  10      776.53     1209.75    327.66 o 
  13  10  10      162.93      251.84    474.89 o 
 -12  11  10      132.93       44.15     98.48 o 
 -11  11  10     3610.17     3142.43    344.75 o 
 -10  11  10     1552.93     1419.27     58.94 o 
  -9  11  10     1124.33     1128.20    177.52 o 
  -8  11  10      135.99      173.77    376.29 o 
  -7  11  10      594.67      587.87    432.77 o 
  -6  11  10     1015.02     1324.07    136.02 o 
  -5  11  10    13982.82    17330.44    849.75 o 
  -4  11  10     1943.07     2186.81    509.97 o 
  -3  11  10    46403.04    44544.34    256.52 o 
  -2  11  10     3561.49     4085.86    461.79 o 
  -1  11  10    89330.07    81263.00   4519.90 o 
   0  11  10     2559.42     2460.03    484.19 o 
   1  11  10    89550.91    86424.55   2108.77 o 
   2  11  10     3321.80     3340.26    233.10 o 
   3  11  10    47006.59    47011.12    878.97 o 
   4  11  10     2254.80     2187.61    297.65 o 
   5  11  10    14105.05    14867.82    359.63 o 
   6  11  10     1365.40     1252.06    169.26 o 
   7  11  10      162.52      131.55    697.12 o 
   8  11  10       78.99       16.63     47.08 o 
   9  11  10     1232.98     1375.77    187.05 o 
  10  11  10     1516.06     1567.63    267.17 o 
  11  11  10     2643.28     2324.67    267.26 o 
  12  11  10      199.21       44.73    475.23 o 
 -11  12  10     1063.31     1269.55    358.02 o 
 -10  12  10     1494.72     1394.30    302.83 o 
  -9  12  10      211.51      370.05    236.05 o 
  -8  12  10      305.61      415.65    307.07 o 
  -7  12  10      201.37      192.29    445.22 o 
  -6  12  10      621.35      561.55    249.96 o 
  -5  12  10     2052.02     2650.25    589.56 o 
  -4  12  10     2955.21     3058.60    623.79 o 
  -3  12  10       94.65      359.03    873.35 o 
  -2  12  10     2569.51     3056.07    595.39 o 
  -1  12  10      500.72      433.41    129.03 o 
   0  12  10      364.90      785.77    342.45 o 
   1  12  10      545.44      519.03    454.08 o 
   2  12  10     2532.65     3022.22    175.27 o 
   3  12  10      112.73       42.08     87.61 o 
   4  12  10     3115.47     3334.93    390.57 o 
   5  12  10     2024.53     2593.95    544.61 o 
   6  12  10      402.78      777.41    330.11 o 
   7  12  10      326.53      280.81    370.92 o 
   8  12  10      135.60      160.22    344.16 o 
   9  12  10      314.80      280.62    411.44 o 
  10  12  10     1565.04     1599.47    660.19 o 
  11  12  10     1012.56     1191.79    205.48 o 
 -11  13  10     7160.33     6728.33    390.43 o 
 -10  13  10     1093.72     1107.05    265.90 o 
  -9  13  10      496.14      883.28    458.31 o 
  -8  13  10       69.04      157.56    148.78 o 
  -7  13  10     4475.77     5093.45    323.70 o 
  -6  13  10     1391.20     1810.64    381.37 o 
  -5  13  10     1732.14     2712.51    781.39 o 
  -4  13  10     1564.80     1877.55    523.57 o 
  -3  13  10    15803.81    17006.80    816.94 o 
  -2  13  10     1486.29     1775.93    551.90 o 
  -1  13  10   116963.59   111680.99    882.51 o 
   0  13  10     8596.88     7850.10    638.86 o 
   1  13  10   113993.36   113592.77   3347.02 o 
   2  13  10     2204.01     2463.79    309.87 o 
   3  13  10    14378.87    14515.21    750.22 o 
   4  13  10      979.54     1353.44    299.89 o 
   5  13  10     3898.24     4041.03    228.48 o 
   6  13  10     1446.29     1316.32    226.23 o 
   7  13  10     4554.27     4701.68    275.92 o 
   8  13  10      101.90      669.04    495.69 o 
   9  13  10      856.03      743.37    346.05 o 
  10  13  10     1136.48     1447.08    496.43 o 
  11  13  10     7112.63     6823.76    302.20 o 
 -10  14  10      442.13      399.01     94.48 o 
  -9  14  10      751.83      769.87    184.20 o 
  -8  14  10       56.07      171.87    133.57 o 
  -7  14  10      528.16      899.54    326.89 o 
  -6  14  10      733.03     1152.45    449.54 o 
  -5  14  10      307.41      455.12    758.00 o 
  -4  14  10      614.24      693.33    584.95 o 
  -3  14  10      251.29      786.70    391.97 o 
  -2  14  10     3232.59     3804.55    816.07 o 
  -1  14  10      116.55       13.38     54.60 o 
   0  14  10      765.16      675.83    241.39 o 
   1  14  10      142.60      129.11    193.43 o 
   2  14  10     3156.61     2863.98    360.36 o 
   3  14  10      169.38      334.07    309.72 o 
   4  14  10      605.03      548.53    339.12 o 
   5  14  10      325.31      513.42    369.64 o 
   6  14  10      512.04      571.98    412.97 o 
   7  14  10      627.52      946.74    421.57 o 
   8  14  10       66.33        0.00    244.20 o 
   9  14  10      694.13      941.93    297.14 o 
  10  14  10      373.07      411.47    374.21 o 
  -9  15  10      578.61      617.31    393.90 o 
  -8  15  10      277.28      428.43    239.93 o 
  -7  15  10      423.95     1144.87    457.54 o 
  -6  15  10      351.36      606.70    453.34 o 
  -5  15  10     6095.44     6156.47    599.31 o 
  -4  15  10      240.44      237.75    130.09 o 
  -3  15  10    19339.30    20414.63    283.05 o 
  -2  15  10     1060.22      980.21    282.27 o 
  -1  15  10    31857.45    31397.98    537.07 o 
   0  15  10     2348.43     2264.55    851.41 o 
   1  15  10    31562.57    29522.46    553.42 o 
   2  15  10     1161.09     1310.67    182.97 o 
   3  15  10    19000.19    20282.51    714.05 o 
   4  15  10      171.34      247.41   1032.80 o 
   5  15  10     5856.70     5938.48    856.43 o 
   6  15  10      285.01      821.22    725.71 o 
   7  15  10      537.74      735.26    178.95 o 
   8  15  10      345.49      294.30    758.78 o 
   9  15  10      490.20      762.59    240.56 o 
  -8  16  10      304.38      589.20    429.39 o 
  -7  16  10      350.20      263.90     50.86 o 
  -6  16  10      152.89       84.00    529.31 o 
  -5  16  10      517.33      575.34    517.81 o 
  -4  16  10     1063.41      900.50    401.51 o 
  -3  16  10       38.93        0.00    319.99 o 
  -2  16  10      276.05      289.21    653.64 o 
  -1  16  10        0.22        0.00    161.13 o 
   0  16  10        1.14       40.10    250.99 o 
   1  16  10        1.65      120.69    594.45 o 
   2  16  10      308.62      744.48    675.15 o 
   3  16  10       32.97       77.61    378.29 o 
   4  16  10      987.83     1130.05    128.36 o 
   5  16  10      537.52      421.40   1108.91 o 
   6  16  10      179.64      806.75   1089.03 o 
   7  16  10      358.38      507.27   1086.70 o 
   8  16  10      399.83      353.28    281.36 o 
  -7  17  10      219.37       52.77   1453.45 o 
  -6  17  10      271.43      254.12    479.62 o 
  -5  17  10     7574.12     9040.42    302.59 o 
  -4  17  10      594.13      542.07    154.70 o 
  -3  17  10    13803.07    17074.44   1236.61 o 
  -2  17  10      707.93      840.36    464.53 o 
  -1  17  10    21529.09    19929.84    775.89 o 
   0  17  10      473.15      444.79    194.78 o 
   1  17  10    21583.78    20437.96    453.74 o 
   2  17  10      629.62     1061.56    665.92 o 
   3  17  10    13886.87    13663.65    411.33 o 
   4  17  10      786.07     1219.42    255.30 o 
   5  17  10     7519.10     8744.35    432.92 o 
   6  17  10      407.21      316.77     90.78 o 
  -6  18  10        8.09        0.00    335.78 o 
  -5  18  10       98.57      371.76   1235.19 o 
  -4  18  10       80.90        0.00    349.69 o 
  -3  18  10      343.98      289.09    103.80 o 
  -2  18  10      382.70      884.55    431.65 o 
  -1  18  10       22.57       84.26    385.20 o 
   0  18  10       37.76        0.00    460.61 o 
   1  18  10       22.32        0.00   1019.34 o 
   2  18  10      424.65      654.77   1525.41 o 
   3  18  10      355.29      721.93    167.89 o 
   4  18  10       67.22        0.00   1016.94 o 
   5  18  10       95.02        0.00    350.17 o 
  -3  19  10     8818.97    10488.36   1055.31 o 
  -2  19  10      351.85     1621.34   1369.51 o 
  -1  19  10    10972.57    14649.65   1331.13 o 
   0  19  10      318.31      532.45   1909.15 o 
   1  19  10    11157.37    14133.98   1429.47 o 
   1   0  11     3764.65     3463.67    384.47 o 
   2   0  11     4577.14     4030.18    263.18 o 
   3   0  11    23125.79    21001.02    197.36 o 
   4   0  11     4629.07     6225.78    273.35 o 
   5   0  11    38667.11    37894.41    466.76 o 
   6   0  11     8028.21     8602.83    511.63 o 
   7   0  11    45554.74    45096.86    801.36 o 
   8   0  11    19554.68    17717.24    256.68 o 
   9   0  11    27776.63    24787.95    203.35 o 
  10   0  11     4147.04     4283.30    400.39 o 
  11   0  11     8425.79     7319.30    427.89 o 
  12   0  11      319.73      447.16    317.44 o 
  13   0  11     2623.68     2573.77    178.71 o 
  14   0  11      230.92      170.28    507.57 o 
  15   0  11      673.49      842.09    132.17 o 
 -15   1  11        3.39      149.29    175.79 o 
 -14   1  11     1561.20     2111.19    300.22 o 
 -13   1  11      915.48     1346.81    598.57 o 
 -12   1  11     1459.95     1187.13    425.35 o 
 -11   1  11     9175.58     8714.49    195.14 o 
 -10   1  11     7432.46     7898.07    472.97 o 
  -9   1  11    28581.30    28106.99    324.54 o 
  -8   1  11    30651.10    27989.79    237.91 o 
  -7   1  11    39199.65    39433.93    756.81 o 
  -6   1  11    23939.29    25698.98    518.66 o 
  -5   1  11    41526.47    38286.30    364.78 o 
  -4   1  11     1085.30     1573.21    208.71 o 
  -3   1  11    35021.95    30777.31    646.44 o 
  -2   1  11     1977.28     2507.96    457.73 o 
  -1   1  11     5984.89     5700.20    201.39 o 
   0   1  11      323.95      553.15    247.04 o 
   1   1  11     5409.99     4910.83     68.46 o 
   2   1  11     3201.69     3284.67    389.80 o 
   3   1  11    36566.76    32379.33    736.55 o 
   4   1  11     1163.35     2368.76    398.44 o 
   5   1  11    42264.40    40097.55    262.06 o 
   6   1  11    20477.50    20849.37    687.56 o 
   7   1  11    36603.54    36291.59   1206.63 o 
   8   1  11    29947.43    26904.53    396.56 o 
   9   1  11    28993.54    28899.30    676.19 o 
  10   1  11     8589.67     8872.92    497.95 o 
  11   1  11     9828.96     8721.67    809.45 o 
  12   1  11     1238.89     1903.23    640.35 o 
  13   1  11      915.84     1175.74    240.63 o 
  14   1  11     1288.52     2212.98    559.81 o 
  15   1  11        7.99        0.00    217.27 o 
 -14   2  11        7.96        0.00    602.13 o 
 -13   2  11     4288.14     4236.49    262.36 o 
 -12   2  11      453.11      481.35    408.98 o 
 -11   2  11    10158.16     8986.40   1034.61 o 
 -10   2  11     4093.42     4936.44    434.84 o 
  -9   2  11    20185.79    20034.82    620.51 o 
  -8   2  11    21600.55    19652.53   1093.52 o 
  -7   2  11    40371.69    41941.56    364.74 o 
  -6   2  11    18396.33    19966.17    336.26 o 
  -5   2  11    39733.49    38608.30    673.76 o 
  -4   2  11     2854.60     4054.72    273.36 o 
  -3   2  11    12195.55    11596.42    153.96 o 
  -2   2  11    31686.89    31061.69    539.21 o 
  -1   2  11     1861.30     2047.69    591.16 o 
   0   2  11     2491.15     3193.03    979.78 o 
   1   2  11     1294.63     2442.65    614.35 o 
   2   2  11    28610.78    26986.88    468.13 o 
   3   2  11    10893.98    11245.97    494.47 o 
   4   2  11     3522.51     4342.39    553.20 o 
   5   2  11    41563.42    40571.31    465.59 o 
   6   2  11    23459.88    25341.75    467.47 o 
   7   2  11    42239.55    43130.24    562.68 o 
   8   2  11    21244.58    19501.58    840.20 o 
   9   2  11    18894.10    17501.68    191.05 o 
  10   2  11     4077.58     3888.52     79.78 o 
  11   2  11     9096.07     9383.72    916.35 o 
  12   2  11      826.33      904.34    509.60 o 
  13   2  11     4660.64     4257.69    424.91 o 
  14   2  11       12.90      123.51    212.21 o 
 -14   3  11     1524.36     1338.00    154.49 o 
 -13   3  11     1969.75     2257.53    280.99 o 
 -12   3  11     2164.44     2209.29    757.56 o 
 -11   3  11     3994.03     3500.30    155.80 o 
 -10   3  11     8525.03     8546.51    426.86 o 
  -9   3  11    18107.39    17514.55    711.02 o 
  -8   3  11    21445.19    19406.99    246.97 o 
  -7   3  11    50246.62    50552.57    310.61 o 
  -6   3  11     9037.66     8868.92    276.94 o 
  -5   3  11    41886.19    39014.32   1092.23 o 
  -4   3  11     1240.05     1396.92    230.30 o 
  -3   3  11    13749.73    14406.26    445.26 o 
  -2   3  11    14490.67    13911.42    864.97 o 
  -1   3  11     2236.19     2356.59    303.50 o 
   0   3  11      256.22      376.35    369.22 o 
   1   3  11     2139.72     3079.93    460.67 o 
   2   3  11    15432.77    15280.91    394.36 o 
   3   3  11    13542.65    12950.21    600.58 o 
   4   3  11     2029.15     2218.60    254.43 o 
   5   3  11    41044.75    38954.71    562.75 o 
   6   3  11     7557.95     6807.43    418.00 o 
   7   3  11    50136.73    49835.40    318.53 o 
   8   3  11    19586.92    17004.61    516.94 o 
   9   3  11    19082.72    19851.18    599.59 o 
  10   3  11     7891.20     8369.44    432.52 o 
  11   3  11     4500.43     3807.35    117.95 o 
  12   3  11     2663.27     2959.05    521.59 o 
  13   3  11     1914.38     2177.79    533.13 o 
  14   3  11     1916.35     1645.56    351.26 o 
 -14   4  11        1.36       63.10    306.77 o 
 -13   4  11     5295.05     5312.00    530.48 o 
 -12   4  11      478.91      560.82    469.13 o 
 -11   4  11     9297.52     9497.16    414.73 o 
 -10   4  11     1724.08     1809.43    444.98 o 
  -9   4  11    18030.53    16331.01    371.98 o 
  -8   4  11    16249.57    15984.19    278.10 o 
  -7   4  11    31986.04    32246.76    338.92 o 
  -6   4  11    30878.00    29621.93    404.90 o 
  -5   4  11    26579.62    25304.20    636.03 o 
  -4   4  11    10656.61    12223.75    225.70 o 
  -3   4  11    18961.56    18945.06    694.84 o 
  -2   4  11     3457.82     3447.92    361.02 o 
  -1   4  11     3299.55     4367.27    689.68 o 
   0   4  11       33.68        0.00     47.77 o 
   1   4  11     3109.19     3246.51    204.78 o 
   2   4  11     4048.85     3978.75    235.84 o 
   3   4  11    22376.16    23771.41    791.53 o 
   4   4  11     8483.04     8963.08    124.59 o 
   5   4  11    29936.66    30123.77    410.57 o 
   6   4  11    29795.72    31926.18    540.80 o 
   7   4  11    28880.71    31431.10    791.68 o 
   8   4  11    18315.42    19733.16    687.20 o 
   9   4  11    15921.57    15185.41    857.76 o 
  10   4  11     1939.79     2555.03    460.02 o 
  11   4  11    10457.80     9644.18    623.80 o 
  12   4  11      300.60      411.71    377.86 o 
  13   4  11     5324.89     4943.57    301.61 o 
  14   4  11        1.94       82.64    521.19 o 
 -14   5  11     1262.08     1155.65    218.98 o 
 -13   5  11     1952.50     1911.93    340.19 o 
 -12   5  11     3570.86     3085.89    126.27 o 
 -11   5  11    10369.27     9674.55    588.04 o 
 -10   5  11     5430.01     5745.01    420.12 o 
  -9   5  11    16169.56    16308.38   1074.16 o 
  -8   5  11    10283.74     9649.48    304.37 o 
  -7   5  11    19928.44    21469.12    378.39 o 
  -6   5  11    16363.05    16024.65    459.05 o 
  -5   5  11    35899.38    34344.74    705.14 o 
  -4   5  11     7493.34     7676.27    283.55 o 
  -3   5  11    36801.93    36764.61    349.94 o 
  -2   5  11      340.87      777.27    230.61 o 
  -1   5  11     6247.84     6938.93    619.58 o 
   0   5  11     1178.53     1319.68    308.52 o 
   1   5  11     6129.74     6370.23    605.98 o 
   2   5  11      529.30     1191.12    259.36 o 
   3   5  11    34074.98    32729.78    642.64 o 
   4   5  11     9696.31     9684.23    268.12 o 
   5   5  11    35631.98    37938.12    811.09 o 
   6   5  11    17082.68    16910.76    419.04 o 
   7   5  11    22071.20    23077.65    509.94 o 
   8   5  11     9160.46     8328.02   1710.50 o 
   9   5  11    16146.83    15224.22     93.53 o 
  10   5  11     4308.17     3805.74    750.60 o 
  11   5  11    10083.91     9857.99    506.60 o 
  12   5  11     3254.71     3898.57    522.42 o 
  13   5  11     2312.31     2690.36    316.10 o 
  14   5  11     1555.78     1620.22    186.15 o 
 -14   6  11       28.47      310.09    705.68 o 
 -13   6  11     2824.50     3029.47    359.90 o 
 -12   6  11      279.80      357.41    420.69 o 
 -11   6  11    13383.32    13621.36    600.86 o 
 -10   6  11     4153.99     3721.51    160.95 o 
  -9   6  11    14656.49    13792.37   1086.56 o 
  -8   6  11    10436.96    10242.12    284.39 o 
  -7   6  11    19430.01    19304.62    761.38 o 
  -6   6  11    11271.01    14334.13    556.33 o 
  -5   6  11    32328.82    30134.56    818.89 o 
  -4   6  11    10651.97    11842.10    765.77 o 
  -3   6  11    24780.05    24356.03    254.12 o 
  -2   6  11      733.88     1088.91    453.01 o 
  -1   6  11     4021.14     4604.57    545.17 o 
   0   6  11       64.51      150.91    150.44 o 
   1   6  11     4203.94     5146.32    555.05 o 
   2   6  11     1119.45     1189.20    129.71 o 
   3   6  11    26087.41    25190.59    662.99 o 
   4   6  11     9772.16     9317.42    198.51 o 
   5   6  11    31707.41    32855.51    531.30 o 
   6   6  11    10110.26     9724.04    358.09 o 
   7   6  11    16390.84    17003.86    568.86 o 
   8   6  11    10616.83    13010.00    856.62 o 
   9   6  11    14857.31    14983.66   1317.04 o 
  10   6  11     4408.59     4160.11    170.35 o 
  11   6  11    14157.73    12488.89    366.27 o 
  12   6  11      447.42      462.75    235.21 o 
  13   6  11     2151.35     2343.76    590.52 o 
  14   6  11       19.36        0.00     66.36 o 
 -14   7  11      807.35      869.44    359.26 o 
 -13   7  11     1682.01     1619.61    149.17 o 
 -12   7  11     2293.20     2185.00    288.52 o 
 -11   7  11     8897.92     9297.10    393.76 o 
 -10   7  11     6622.95     6474.07    225.93 o 
  -9   7  11    15308.33    13978.46    703.68 o 
  -8   7  11     6917.48     6522.65    306.80 o 
  -7   7  11    15741.11    15406.66    638.13 o 
  -6   7  11     7468.68     7756.11    240.07 o 
  -5   7  11    30793.09    30531.37    569.47 o 
  -4   7  11    13674.38    13641.96    545.14 o 
  -3   7  11    21908.33    21728.89    402.88 o 
  -2   7  11     2327.29     2982.89    497.84 o 
  -1   7  11     1354.95     1348.73    148.82 o 
   0   7  11       28.96        0.00    146.15 o 
   1   7  11     1115.10     1317.05    134.59 o 
   2   7  11     2148.35     2207.19    154.84 o 
   3   7  11    22455.24    22997.93    648.21 o 
   4   7  11    12995.01    12201.10   1041.59 o 
   5   7  11    31874.51    32605.70    421.57 o 
   6   7  11     7276.39     6705.46    190.65 o 
   7   7  11    15877.46    18812.39    640.84 o 
   8   7  11     7266.44     7642.33    521.16 o 
   9   7  11    13725.82    14161.29    456.87 o 
  10   7  11     6664.35     6938.53    717.85 o 
  11   7  11     8948.69    10454.69    506.69 o 
  12   7  11     1915.81     2002.88    683.87 o 
  13   7  11     2059.01     2668.14    873.47 o 
 -13   8  11     2770.84     2107.29    248.11 o 
 -12   8  11     2115.86     2444.67    394.45 o 
 -11   8  11     8202.08     8153.95    292.53 o 
 -10   8  11     4873.86     5096.44    423.34 o 
  -9   8  11    13605.20    14131.55    660.80 o 
  -8   8  11     4493.58     4521.62    279.55 o 
  -7   8  11    12139.75    12313.47    452.71 o 
  -6   8  11     8496.40     8734.93    563.98 o 
  -5   8  11    20164.41    21519.16    497.42 o 
  -4   8  11    13750.10    13321.46    332.87 o 
  -3   8  11    14091.24    13732.52   1560.49 o 
  -2   8  11     3912.12     4264.66    277.95 o 
  -1   8  11      848.89      988.39    133.00 o 
   0   8  11      597.26      597.81     80.05 o 
   1   8  11     1276.89     1510.39    247.50 o 
   2   8  11     4023.81     4260.03    270.05 o 
   3   8  11    13948.68    13398.65    650.54 o 
   4   8  11    14668.15    14818.43   1666.62 o 
   5   8  11    19125.26    18771.04    698.07 o 
   6   8  11     7480.27     8512.74    540.68 o 
   7   8  11    12472.70    12763.57   1006.96 o 
   8   8  11     3774.16     4017.79    235.81 o 
   9   8  11    14765.04    14284.49    388.94 o 
  10   8  11     5472.29     5033.40    116.54 o 
  11   8  11     7931.93     7447.08    368.34 o 
  12   8  11     2044.70     2752.84    606.55 o 
  13   8  11     2263.42     2208.31    757.13 o 
 -13   9  11     1457.13     1895.94    699.36 o 
 -12   9  11     4148.21     3929.66    161.83 o 
 -11   9  11     4548.62     4342.68    318.75 o 
 -10   9  11     4483.88     4328.97    196.44 o 
  -9   9  11    12436.93    12476.35    355.62 o 
  -8   9  11     2312.02     2629.47    327.61 o 
  -7   9  11    21782.42    23534.67    712.47 o 
  -6   9  11     4464.37     4547.70    352.20 o 
  -5   9  11    20104.95    20298.30    256.67 o 
  -4   9  11     8737.40     8518.63    134.32 o 
  -3   9  11     6543.68     8191.43    663.51 o 
  -2   9  11     6988.42     6632.53    537.94 o 
  -1   9  11     1059.37     1400.72    217.27 o 
   0   9  11      597.14      591.04    174.62 o 
   1   9  11     1505.67     1877.90    281.97 o 
   2   9  11     6863.82     6553.74    393.66 o 
   3   9  11     5556.91     6874.49    712.86 o 
   4   9  11     8579.05     8897.73    597.53 o 
   5   9  11    22138.37    23187.99    886.23 o 
   6   9  11     5997.62     5772.95    395.11 o 
   7   9  11    21591.51    22944.40    554.31 o 
   8   9  11     2477.71     2529.77    446.95 o 
   9   9  11    11009.74    11728.74    312.12 o 
  10   9  11     3480.24     3272.96    299.11 o 
  11   9  11     4741.35     4375.10    291.05 o 
  12   9  11     4201.83     3888.39    187.00 o 
  13   9  11     1517.32     1694.51    314.25 o 
 -12  10  11     2272.26     2031.54    371.98 o 
 -11  10  11     3099.29     3142.16    442.33 o 
 -10  10  11     2796.85     3153.15    350.46 o 
  -9  10  11    10435.51     9230.88    652.07 o 
  -8  10  11      903.31     1001.50    186.90 o 
  -7  10  11    22119.33    20950.37    903.88 o 
  -6  10  11     9447.95     9455.58    379.74 o 
  -5  10  11     8749.32     9879.15    674.37 o 
  -4  10  11     9418.92     9655.68    639.06 o 
  -3  10  11     5287.01     6148.51    589.56 o 
  -2  10  11      937.09     1118.99    203.81 o 
  -1  10  11     2918.93     3454.90    358.08 o 
   0  10  11       49.56      112.46    182.18 o 
   1  10  11     3226.26     3825.09    454.34 o 
   2  10  11     1089.69     1199.74    287.18 o 
   3  10  11     5149.94     5355.77    349.63 o 
   4  10  11     8654.31     8004.32    246.96 o 
   5  10  11     8690.89     8320.13    655.34 o 
   6  10  11     7977.93     7827.85    225.20 o 
   7  10  11    21974.00    22598.69    409.64 o 
   8  10  11     1549.68     2157.71    337.78 o 
   9  10  11     9777.50    10232.95    874.80 o 
  10  10  11     3496.72     3667.01    308.14 o 
  11  10  11     3252.14     3383.83    317.22 o 
  12  10  11     2201.51     2394.03    326.85 o 
 -12  11  11     5203.12     4471.14    195.57 o 
 -11  11  11     6838.29     6459.12    253.86 o 
 -10  11  11     2189.77     1931.91    223.64 o 
  -9  11  11    13049.74    12505.84    331.18 o 
  -8  11  11     2361.56     2935.44    369.30 o 
  -7  11  11    12851.67    14028.68    623.06 o 
  -6  11  11     9279.26     8836.54    118.62 o 
  -5  11  11    10196.95    11237.76    384.26 o 
  -4  11  11     5210.46     4645.69    132.12 o 
  -3  11  11     8315.77     9138.13    556.90 o 
  -2  11  11       65.75      240.16    310.91 o 
  -1  11  11     3629.39     4251.13    330.86 o 
   0  11  11      116.98       21.12     92.51 o 
   1  11  11     3735.60     4116.79    289.70 o 
   2  11  11       76.45      193.75    186.05 o 
   3  11  11     7967.36     8216.59    448.44 o 
   4  11  11     5243.99     5118.09    502.76 o 
   5  11  11     8725.77     9136.13    644.35 o 
   6  11  11     8879.79    10706.81    878.27 o 
   7  11  11    13438.00    12998.34    247.86 o 
   8  11  11     1216.87     1432.04    187.39 o 
   9  11  11    14163.17    14974.49   1041.63 o 
  10  11  11     2099.22     2003.40    258.18 o 
  11  11  11     6935.16     6810.12    436.44 o 
  12  11  11     5599.89     5191.95    364.26 o 
 -11  12  11     5538.23     5337.19    404.27 o 
 -10  12  11     2966.27     3555.21    579.20 o 
  -9  12  11    11810.25    13320.10    811.00 o 
  -8  12  11     2288.59     2566.27    424.44 o 
  -7  12  11     8081.80     8052.69    547.99 o 
  -6  12  11     4151.86     4067.58    507.16 o 
  -5  12  11     5734.77     6352.31    422.71 o 
  -4  12  11     9565.38     8604.88    675.72 o 
  -3  12  11     7807.67     7046.17    460.90 o 
  -2  12  11     4864.59     5118.54    264.50 o 
  -1  12  11      241.06      419.60    177.95 o 
   0  12  11     2124.36     2453.52    394.04 o 
   1  12  11      470.13      410.99    599.01 o 
   2  12  11     4564.15     5335.67    449.37 o 
   3  12  11     5552.55     5894.56    382.11 o 
   4  12  11     9545.29     8618.32    188.71 o 
   5  12  11     5822.35     6296.79    336.72 o 
   6  12  11     5170.87     6139.90    564.91 o 
   7  12  11     9900.35    10851.45    504.20 o 
   8  12  11     3244.99     3501.72    351.06 o 
   9  12  11    10696.34    12360.86    885.72 o 
  10  12  11     2852.14     2341.53    285.90 o 
  11  12  11     5196.68     5402.43    464.68 o 
 -11  13  11     1758.43     2367.79   1067.29 o 
 -10  13  11     3758.52     3599.35    172.45 o 
  -9  13  11     7549.81     6754.09    565.52 o 
  -8  13  11     1493.41     1892.16    194.81 o 
  -7  13  11    11353.93    11320.15    544.68 o 
  -6  13  11     1523.44     1589.18    157.80 o 
  -5  13  11     9546.16     9053.96    678.52 o 
  -4  13  11     5294.23     5225.40    567.61 o 
  -3  13  11     3652.36     3827.72    191.90 o 
  -2  13  11      821.71      671.80    216.01 o 
  -1  13  11     1253.86     1632.53    479.13 o 
   0  13  11      686.60     1480.23    693.67 o 
   1  13  11     1692.37     1414.55    442.20 o 
   2  13  11      904.45     1087.13    194.53 o 
   3  13  11     4087.24     4345.58    384.61 o 
   4  13  11     5247.09     4905.67    408.08 o 
   5  13  11     8353.89     7523.80    447.30 o 
   6  13  11     1302.70     2020.67    385.10 o 
   7  13  11    10454.93    11082.91    611.17 o 
   8  13  11      915.79     1746.38    725.00 o 
   9  13  11     7955.51     8825.61    730.24 o 
  10  13  11     4182.64     3985.61    354.34 o 
  11  13  11     1952.57     2097.16    707.49 o 
 -10  14  11     1562.85     1578.47    584.74 o 
  -9  14  11     9482.58     8824.18    453.40 o 
  -8  14  11     3452.58     3899.51    293.90 o 
  -7  14  11     6590.25     7084.58    223.17 o 
  -6  14  11     2827.94     3017.66    352.26 o 
  -5  14  11     3221.27     3276.33    184.07 o 
  -4  14  11     3165.65     3417.27    459.88 o 
  -3  14  11     2598.83     2967.17    360.41 o 
  -2  14  11     2222.50     2398.26    487.31 o 
  -1  14  11      565.12     1169.98    683.46 o 
   0  14  11      658.07     1169.27    845.77 o 
   1  14  11      660.33      588.82    338.14 o 
   2  14  11     2332.65     2584.91    271.72 o 
   3  14  11     2808.51     3200.35    351.09 o 
   4  14  11     3492.66     3124.23    119.01 o 
   5  14  11     3936.18     4033.51    217.71 o 
   6  14  11     3444.29     2984.55    261.53 o 
   7  14  11     6657.42     5679.79    826.42 o 
   8  14  11     3400.47     3549.91    542.20 o 
   9  14  11     8507.59     9168.57    862.83 o 
  10  14  11     1106.38     1734.96   1139.84 o 
  -9  15  11     6090.90     5363.85   1065.63 o 
  -8  15  11     3353.70     4076.85    331.97 o 
  -7  15  11     8911.74    12213.40    865.80 o 
  -6  15  11      982.96     1131.82    212.62 o 
  -5  15  11     6848.50     6453.78     73.50 o 
  -4  15  11      461.33      648.21    416.21 o 
  -3  15  11     3474.95     3342.42    380.13 o 
  -2  15  11      908.42     1110.81    209.59 o 
  -1  15  11      815.81     1346.19    757.77 o 
   0  15  11       68.22        0.00    186.08 o 
   1  15  11      865.96     1440.43    549.09 o 
   2  15  11      900.50      951.46    565.78 o 
   3  15  11     3395.12     3799.42    734.29 o 
   4  15  11      431.72      353.28    809.37 o 
   5  15  11     7371.50     6601.02    360.96 o 
   6  15  11      906.32     1314.83    332.86 o 
   7  15  11     8929.39     8360.22   1273.83 o 
   8  15  11     3567.58     3924.20    446.87 o 
   9  15  11     5621.92     8598.27    842.92 o 
  -8  16  11     3168.09     3763.86    596.19 o 
  -7  16  11     6966.35     8627.02    734.31 o 
  -6  16  11     2087.43     2112.78    324.12 o 
  -5  16  11     4445.74     4692.49    649.29 o 
  -4  16  11      584.82      938.17    696.92 o 
  -3  16  11     1812.18     1907.24    245.84 o 
  -2  16  11      696.18     1011.13    701.93 o 
  -1  16  11      867.48     2013.03    650.44 o 
   0  16  11      218.46      312.85    437.61 o 
   1  16  11      730.50      711.47    130.94 o 
   2  16  11      557.73      583.28    730.86 o 
   3  16  11     1819.73     1655.11    185.88 o 
   4  16  11      744.19     1103.28    376.55 o 
   5  16  11     3974.98     4329.18   1204.01 o 
   6  16  11     2217.55     2235.34    599.61 o 
   7  16  11     6727.24     6068.04     14.39 o 
   8  16  11     2724.85     2693.44     76.75 o 
  -6  17  11     1930.17     2632.77    512.70 o 
  -5  17  11     3779.39     4523.33   1235.58 o 
  -4  17  11      665.02      733.80    381.95 o 
  -3  17  11     2979.08     2757.22    242.24 o 
  -2  17  11      144.60      191.78   1011.39 o 
  -1  17  11     1627.42     2932.36   1124.45 o 
   0  17  11       38.31       70.12    306.60 o 
   1  17  11     1572.26     2137.62    626.51 o 
   2  17  11       77.84      328.59   1347.92 o 
   3  17  11     2997.49     3350.61   1124.87 o 
   4  17  11      533.24      906.61    263.83 o 
   5  17  11     3761.41     3832.70   1110.48 o 
   6  17  11     1886.39     2909.30    949.78 o 
  -5  18  11     3910.95     3808.72    347.77 o 
  -4  18  11      989.98     1103.66    405.34 o 
  -3  18  11     1586.01     2030.86   1155.50 o 
  -2  18  11      142.39     1151.06   1280.51 o 
  -1  18  11       22.19        0.00    811.57 o 
   0  18  11      480.44      450.01    465.98 o 
   1  18  11       46.10       11.99    134.31 o 
   2  18  11      219.88     1122.47    909.01 o 
   3  18  11     1301.75     1686.10    781.89 o 
   4  18  11     1198.05     1832.40    798.68 o 
  -3  19  11     1988.87     1846.80   1036.12 o 
  -2  19  11      247.77      592.41   1163.24 o 
  -1  19  11      198.39       79.15    630.79 o 
   0   0  12   292113.28   254388.03    312.99 o 
   1   0  12    15814.56    14026.17    218.81 o 
   2   0  12   165626.91   168040.45    409.77 o 
   3   0  12      812.11     2037.14    486.46 o 
   4   0  12    34977.57    38001.56    236.76 o 
   5   0  12     2511.64     2260.93    210.17 o 
   6   0  12    18929.79    18624.25    388.14 o 
   7   0  12      342.23      167.69     76.13 o 
   8   0  12     1429.97     1693.68    140.43 o 
   9   0  12      655.56     1077.89    570.75 o 
  10   0  12     9829.30    11367.47    760.19 o 
  11   0  12       68.50      196.25    307.66 o 
  12   0  12     8544.43     9296.96    393.57 o 
  13   0  12       67.64      138.61    337.87 o 
  14   0  12     9661.90    10498.19    882.01 o 
 -14   1  12       77.69        0.00     96.24 o 
 -13   1  12      791.04     1080.89    253.29 o 
 -12   1  12        6.89        0.00    431.92 o 
 -11   1  12     1316.03     1409.00    308.34 o 
 -10   1  12      342.71      507.95    144.37 o 
  -9   1  12     1137.64     1651.49    464.79 o 
  -8   1  12      827.70      850.93    123.50 o 
  -7   1  12      532.55      900.95    386.34 o 
  -6   1  12      169.52      507.37    183.35 o 
  -5   1  12      582.36      501.43     95.44 o 
  -4   1  12      382.08      512.04    600.42 o 
  -3   1  12      303.13      375.64    232.66 o 
  -2   1  12       63.90       77.44     46.58 o 
  -1   1  12     1239.84     1601.29    671.16 o 
   0   1  12        6.29        0.00    189.11 o 
   1   1  12     1239.21     1530.76    183.87 o 
   2   1  12       39.77       70.79     87.77 o 
   3   1  12      339.68      545.46    340.57 o 
   4   1  12      477.72      814.59    373.08 o 
   5   1  12      526.60      374.36     66.66 o 
   6   1  12      236.13      568.34    250.74 o 
   7   1  12      404.09      594.31    224.40 o 
   8   1  12      780.27     1058.02    283.49 o 
   9   1  12     1054.82     1458.61    286.84 o 
  10   1  12      364.09      205.15    222.47 o 
  11   1  12     1485.65     1664.64    517.99 o 
  12   1  12        7.83       71.88    209.91 o 
  13   1  12      684.46     1102.42    338.74 o 
  14   1  12       72.61      339.94    615.23 o 
 -14   2  12    13455.05    14078.86    737.77 o 
 -13   2  12      544.93      409.86     96.29 o 
 -12   2  12     8301.33     7665.67    171.17 o 
 -11   2  12      126.37       72.71    138.59 o 
 -10   2  12     4585.00     4106.05    121.09 o 
  -9   2  12      341.55      421.88    178.52 o 
  -8   2  12      646.56      508.87     99.95 o 
  -7   2  12      183.40       79.63     89.56 o 
  -6   2  12    20311.30    22218.39    405.45 o 
  -5   2  12     1116.79     1077.71    104.15 o 
  -4   2  12    29357.09    32744.60    861.50 o 
  -3   2  12     2899.34     3500.61    364.12 o 
  -2   2  12   136370.11   139007.75    898.29 o 
  -1   2  12    24224.42    23522.43    551.46 o 
   0   2  12   373776.97   329527.94    644.47 o 
   1   2  12    24116.54    22817.14    350.21 o 
   2   2  12   136196.70   136569.73    638.59 o 
   3   2  12     2593.21     3864.16    323.38 o 
   4   2  12    32528.36    37499.23    893.59 o 
   5   2  12      587.82      486.83    114.95 o 
   6   2  12    18223.22    17939.67    490.91 o 
   7   2  12      133.86       19.88    208.81 o 
   8   2  12      564.60      771.68    227.85 o 
   9   2  12      230.21      259.65    625.64 o 
  10   2  12     4086.33     3736.82    234.70 o 
  11   2  12      135.84      124.82    240.02 o 
  12   2  12     7766.03     7225.88    105.07 o 
  13   2  12      935.49     1439.61    533.99 o 
  14   2  12    13622.29    14516.02   1041.72 o 
 -14   3  12       20.37      170.99    761.78 o 
 -13   3  12     1094.50     1228.10    244.72 o 
 -12   3  12      213.80      123.29    161.64 o 
 -11   3  12     1620.50     1840.75    570.76 o 
 -10   3  12      920.35     1123.03    228.87 o 
  -9   3  12      165.51      177.16     94.72 o 
  -8   3  12      519.40      512.23    216.03 o 
  -7   3  12     1118.51     1247.63    169.40 o 
  -6   3  12      739.45      669.83    137.62 o 
  -5   3  12     3009.34     3077.74    328.66 o 
  -4   3  12     3047.94     2675.23    342.44 o 
  -3   3  12     2201.29     2925.73    380.19 o 
  -2   3  12     2489.83     2337.55    345.21 o 
  -1   3  12      192.45      352.80    299.54 o 
   0   3  12        2.23       62.86    358.27 o 
   1   3  12      191.32      337.14    104.74 o 
   2   3  12     2539.86     3445.17    504.52 o 
   3   3  12     2416.12     3065.12    332.44 o 
   4   3  12     3258.89     3057.54    419.02 o 
   5   3  12     3442.66     4374.70    778.72 o 
   6   3  12      861.56      898.59    290.43 o 
   7   3  12     1072.23     1213.68    101.75 o 
   8   3  12      389.84      597.34    125.18 o 
   9   3  12      209.48      619.80    320.27 o 
  10   3  12      771.60      815.38    427.56 o 
  11   3  12     1867.18     2109.60    246.26 o 
  12   3  12      200.23       46.45     63.44 o 
  13   3  12      890.43      864.01    149.51 o 
  14   3  12       31.90      109.37    249.25 o 
 -14   4  12    13705.64    12690.27   1941.53 o 
 -13   4  12      453.22      873.65    590.90 o 
 -12   4  12    10476.99    13129.54    809.23 o 
 -11   4  12     1209.30     1829.50    459.71 o 
 -10   4  12     2284.75     2226.72    155.49 o 
  -9   4  12     1502.38     1480.53    100.31 o 
  -8   4  12      164.96      232.96    128.83 o 
  -7   4  12     2074.27     1854.71    114.91 o 
  -6   4  12    16649.67    17116.60    523.92 o 
  -5   4  12     2340.06     2264.93    107.38 o 
  -4   4  12    32217.98    32725.11    214.11 o 
  -3   4  12     1864.93     2509.10    283.87 o 
  -2   4  12   113031.10   108055.35   1405.13 o 
  -1   4  12    19612.04    20200.06    464.11 o 
   0   4  12   299172.84   277311.47    789.99 o 
   1   4  12    19603.19    20593.16    571.25 o 
   2   4  12   111650.55   111156.57   2224.96 o 
   3   4  12     2085.54     2168.20    212.90 o 
   4   4  12    31520.64    34203.09    707.89 o 
   5   4  12     2408.23     3237.65    505.24 o 
   6   4  12    18302.26    20329.45    699.10 o 
   7   4  12     2129.61     2068.75    859.48 o 
   8   4  12      146.16      208.36    567.40 o 
   9   4  12     1362.45     1283.66    300.28 o 
  10   4  12     2882.82     3280.86    285.74 o 
  11   4  12     1124.34     1172.50    414.03 o 
  12   4  12     9617.86    10280.62    481.62 o 
  13   4  12      716.05      768.97    201.40 o 
  14   4  12    13382.57    12296.04    629.94 o 
 -14   5  12       10.05        0.00     81.49 o 
 -13   5  12      698.22      615.42    450.02 o 
 -12   5  12      400.84      312.83    294.92 o 
 -11   5  12     1537.93     1912.47    448.16 o 
 -10   5  12      480.89      696.48    278.07 o 
  -9   5  12     1843.57     2838.55    525.96 o 
  -8   5  12       38.69       50.23    623.23 o 
  -7   5  12     1365.45     1549.35    257.53 o 
  -6   5  12      285.99      402.69    159.03 o 
  -5   5  12      609.71      602.08    322.04 o 
  -4   5  12      150.31      100.91    719.45 o 
  -3   5  12    11976.78    12342.14    433.71 o 
  -2   5  12      906.87     1552.08    264.86 o 
  -1   5  12     4540.13     4919.34    764.68 o 
   0   5  12      708.67     1858.94    559.00 o 
   1   5  12     4506.96     5673.64     70.26 o 
   2   5  12     1021.58     1253.84    337.92 o 
   3   5  12    12393.73    13489.83    775.15 o 
   4   5  12      107.03        0.37     49.85 o 
   5   5  12      722.19      770.13    379.48 o 
   6   5  12      300.99      405.29    491.42 o 
   7   5  12      963.05     1454.43    536.46 o 
   8   5  12       69.28        0.00    407.63 o 
   9   5  12     2222.02     2267.33    241.76 o 
  10   5  12      420.21      240.76    132.07 o 
  11   5  12     1654.81     1364.45    176.44 o 
  12   5  12      383.97      646.38    277.85 o 
  13   5  12      474.61      840.59    201.05 o 
  14   5  12        2.38        0.00    153.13 o 
 -14   6  12     7786.13     8905.50    924.60 o 
 -13   6  12      938.94      887.45     62.36 o 
 -12   6  12    11983.31    13054.05    523.29 o 
 -11   6  12      289.22      471.06    221.42 o 
 -10   6  12     7417.42     6876.26    204.60 o 
  -9   6  12      269.70      429.36    450.61 o 
  -8   6  12      970.55      874.89    137.08 o 
  -7   6  12       91.22      413.75    171.30 o 
  -6   6  12    12866.35    13120.48   1292.69 o 
  -5   6  12     3933.75     4207.56    401.37 o 
  -4   6  12    58362.76    59342.97    629.79 o 
  -3   6  12     4997.86     5555.98    403.02 o 
  -2   6  12   126098.41   120511.60   4372.02 o 
  -1   6  12     6581.89     6314.64    434.59 o 
   0   6  12   114063.31   115870.08    759.81 o 
   1   6  12     6252.81     6673.99    427.35 o 
   2   6  12   123891.86   124334.04   2013.09 o 
   3   6  12     4946.92     5438.99    337.54 o 
   4   6  12    58891.25    57578.07    650.82 o 
   5   6  12     3942.29     3777.33    399.90 o 
   6   6  12    14174.86    13323.25    397.43 o 
   7   6  12       30.99        0.00    191.79 o 
   8   6  12      958.13     1284.91    204.03 o 
   9   6  12      184.95      243.11    341.09 o 
  10   6  12     7400.32     7137.93    208.56 o 
  11   6  12      423.51      501.77    555.57 o 
  12   6  12    12121.62    11419.80    886.87 o 
  13   6  12     1079.29     1225.99    197.42 o 
  14   6  12     8224.23     6720.42   1798.83 o 
 -13   7  12      161.94      225.40     93.53 o 
 -12   7  12      124.92      192.87    145.23 o 
 -11   7  12     1108.02     1242.70    426.59 o 
 -10   7  12      101.67      258.23    556.39 o 
  -9   7  12     1644.62     1731.49    191.79 o 
  -8   7  12     1166.88     1186.80    434.55 o 
  -7   7  12      331.37      252.64    349.47 o 
  -6   7  12     1052.69     1345.21    579.42 o 
  -5   7  12      479.92      521.86     94.63 o 
  -4   7  12       92.05       38.54    480.69 o 
  -3   7  12      133.12      174.90    438.16 o 
  -2   7  12      274.97      249.75    398.03 o 
  -1   7  12      167.67      117.06    158.03 o 
   0   7  12        6.05       25.40    518.29 o 
   1   7  12      162.31      232.18    154.51 o 
   2   7  12      225.62      146.15    182.16 o 
   3   7  12      161.95      140.72    163.25 o 
   4   7  12      168.95      206.78    275.09 o 
   5   7  12      362.80      358.68    627.02 o 
   6   7  12     1057.57     1124.97    391.04 o 
   7   7  12      256.98      113.30    274.36 o 
   8   7  12     1127.55     1239.03     72.02 o 
   9   7  12     1647.78     2357.43    652.42 o 
  10   7  12      142.68        1.88     56.41 o 
  11   7  12     1088.02     1119.35    383.29 o 
  12   7  12      131.39       40.55    133.93 o 
  13   7  12      325.44      195.01    228.85 o 
 -13   8  12     1466.65     1371.70    154.71 o 
 -12   8  12     8605.55     7974.92    339.28 o 
 -11   8  12     1558.98     1594.79    270.07 o 
 -10   8  12     2225.89     1883.38    284.73 o 
  -9   8  12       82.54      198.54    122.44 o 
  -8   8  12     1540.41     1775.00    559.49 o 
  -7   8  12      522.34      447.31    172.05 o 
  -6   8  12     6246.69     5891.32     26.78 o 
  -5   8  12     2243.66     2072.60    162.26 o 
  -4   8  12   102184.43    95790.60   1454.12 o 
  -3   8  12     9515.70     9062.24    154.93 o 
  -2   8  12    88894.31    83518.49    721.10 o 
  -1   8  12     3475.33     3800.46    365.17 o 
   0   8  12    21090.96    22846.83    829.10 o 
   1   8  12     2598.68     2630.20    112.03 o 
   2   8  12    90530.11    86322.29   1845.11 o 
   3   8  12     9150.09     8508.15    114.56 o 
   4   8  12   100261.09    98823.56   2172.89 o 
   5   8  12     2609.23     2699.14    258.34 o 
   6   8  12     5822.66     6219.39    294.88 o 
   7   8  12      639.91      798.69    466.36 o 
   8   8  12     1651.80     1795.03    307.78 o 
   9   8  12      156.63      202.40    431.61 o 
  10   8  12     2164.02     2144.29    473.33 o 
  11   8  12     1511.24     2546.60    632.48 o 
  12   8  12     9403.17     8650.20    554.39 o 
  13   8  12     1441.20     1853.71    847.22 o 
 -13   9  12      326.66      475.75    225.16 o 
 -12   9  12      361.20      322.92    355.61 o 
 -11   9  12      590.12     1070.45    327.49 o 
 -10   9  12        9.89        0.00    143.50 o 
  -9   9  12     1361.86     1296.16    414.49 o 
  -8   9  12      340.17      211.23    240.50 o 
  -7   9  12      825.00      538.48    144.35 o 
  -6   9  12      977.44     1369.04    334.18 o 
  -5   9  12      297.16      343.10    172.71 o 
  -4   9  12      357.12      569.26    681.95 o 
  -3   9  12      819.96     1702.30    464.85 o 
  -2   9  12      162.45       30.77     95.81 o 
  -1   9  12     2731.66     3420.67    468.67 o 
   0   9  12      174.23       23.86     90.27 o 
   1   9  12     2659.07     2529.50    417.20 o 
   2   9  12      186.97      302.85    509.08 o 
   3   9  12      891.66     1557.66    282.87 o 
   4   9  12      253.07      242.92    297.59 o 
   5   9  12      240.10      703.85    418.32 o 
   6   9  12     1061.07     1280.55    368.14 o 
   7   9  12      898.09      708.91    294.21 o 
   8   9  12      494.54      809.96    335.44 o 
   9   9  12     1147.15      945.77    341.11 o 
  10   9  12       63.77        0.00    655.23 o 
  11   9  12      718.64      818.67    797.99 o 
  12   9  12      345.47      570.27    210.70 o 
  13   9  12      457.59      558.84    580.42 o 
 -12  10  12     9696.06     9253.64    219.50 o 
 -11  10  12      676.45      732.14    491.34 o 
 -10  10  12     3171.78     3260.25    191.19 o 
  -9  10  12     1140.00     1073.84    257.06 o 
  -8  10  12       90.62      189.61    181.01 o 
  -7  10  12       62.79      337.05    218.41 o 
  -6  10  12    10228.92    12330.74    514.32 o 
  -5  10  12     2308.14     2735.68    392.34 o 
  -4  10  12    45626.98    41460.36   1076.00 o 
  -3  10  12     3303.43     3352.57    729.12 o 
  -2  10  12    63030.48    61423.86    442.88 o 
  -1  10  12     4108.39     4110.92    245.10 o 
   0  10  12    69693.05    68510.96    789.40 o 
   1  10  12     3813.68     4012.87    271.33 o 
   2  10  12    62689.63    60605.92    488.51 o 
   3  10  12     3441.59     3276.74    307.07 o 
   4  10  12    44989.90    40570.96    452.05 o 
   5  10  12     2945.14     3258.08    510.53 o 
   6  10  12    11194.18    12468.86    525.32 o 
   7  10  12      105.49      213.73    433.71 o 
   8  10  12      118.66       92.53     75.49 o 
   9  10  12     1200.95     1725.47    264.02 o 
  10  10  12     4022.66     4259.29    521.34 o 
  11  10  12      759.81      756.65    251.95 o 
  12  10  12     9845.28    10129.68    556.61 o 
 -12  11  12      242.96       71.95    395.03 o 
 -11  11  12      178.90      106.68    147.86 o 
 -10  11  12      281.59      275.99    761.06 o 
  -9  11  12      629.18     1280.46    571.80 o 
  -8  11  12      930.78     1172.78    443.17 o 
  -7  11  12     2073.61     2266.85    459.04 o 
  -6  11  12      257.00      307.94    333.53 o 
  -5  11  12      101.95      108.84    403.43 o 
  -4  11  12       97.18        0.00    116.77 o 
  -3  11  12      138.30      115.52    523.49 o 
  -2  11  12      267.43      180.24    118.48 o 
  -1  11  12      445.24      345.68    166.70 o 
   0  11  12      233.72        0.00    434.84 o 
   1  11  12      473.96      373.47    399.35 o 
   2  11  12      210.80      150.39    280.28 o 
   3  11  12      136.87      132.58    209.75 o 
   4  11  12      105.80       33.76    562.14 o 
   5  11  12      172.04      150.43    309.92 o 
   6  11  12      310.02      413.03    487.92 o 
   7  11  12     2074.80     2262.12    557.38 o 
   8  11  12      913.41     1194.70    304.86 o 
   9  11  12      599.35      680.63    261.25 o 
  10  11  12      323.18      254.23    266.06 o 
  11  11  12       45.64        0.00    257.80 o 
  12  11  12      229.64       67.16    479.69 o 
 -11  12  12      327.44      323.93    383.08 o 
 -10  12  12     4200.73     3907.37    170.91 o 
  -9  12  12      202.65      511.62    628.40 o 
  -8  12  12        5.35      150.12    473.89 o 
  -7  12  12      797.13      903.07    139.15 o 
  -6  12  12     7558.26     7531.41    162.61 o 
  -5  12  12      614.66      876.16    280.88 o 
  -4  12  12    29183.78    28688.67    458.26 o 
  -3  12  12     6160.27     6299.04    474.54 o 
  -2  12  12    41793.17    38792.23   1586.30 o 
  -1  12  12     2725.51     3436.85    741.05 o 
   0  12  12    42059.80    43214.55    396.67 o 
   1  12  12     2579.37     3116.41    240.67 o 
   2  12  12    44267.74    41440.85    638.52 o 
   3  12  12     6564.80     6257.17    299.90 o 
   4  12  12    28574.20    28475.60    392.03 o 
   5  12  12      695.20      615.44    294.88 o 
   6  12  12     6735.38     7170.68   1772.98 o 
   7  12  12      624.32      524.32    126.01 o 
   8  12  12       10.96      681.59    862.01 o 
   9  12  12      303.13      625.52    604.27 o 
  10  12  12     4204.30     3676.86    457.33 o 
  11  12  12      345.06      367.38    376.97 o 
 -11  13  12      187.50       74.35   1165.64 o 
 -10  13  12      178.62      102.04    245.64 o 
  -9  13  12      239.39      821.51    478.62 o 
  -8  13  12      714.34      728.66    310.42 o 
  -7  13  12      860.19      775.48     95.20 o 
  -6  13  12      268.45      405.99    239.42 o 
  -5  13  12      227.20      564.17    350.82 o 
  -4  13  12      874.98     1211.92    348.26 o 
  -3  13  12      501.15      466.45    339.15 o 
  -2  13  12      910.54     1746.60    803.96 o 
  -1  13  12      202.78      436.96    485.47 o 
   0  13  12      159.19        0.00     87.62 o 
   1  13  12      236.53      853.45    508.46 o 
   2  13  12      962.91     1578.96    301.18 o 
   3  13  12      509.46      463.30    261.49 o 
   4  13  12     1104.77     1777.07    397.24 o 
   5  13  12      297.20      275.59    547.68 o 
   6  13  12      135.69       55.46     39.87 o 
   7  13  12     1017.81     1626.43    569.78 o 
   8  13  12      479.60      472.80    372.05 o 
   9  13  12      323.63      523.81    792.21 o 
  10  13  12      147.48      479.44    422.23 o 
  11  13  12      144.88       64.76    606.80 o 
 -10  14  12     1326.29     1633.41    231.38 o 
  -9  14  12      170.33      107.35     21.55 o 
  -8  14  12       14.51        0.00    109.96 o 
  -7  14  12      144.96      156.17    152.01 o 
  -6  14  12     1900.51     1799.09    154.83 o 
  -5  14  12      269.22      411.39    375.66 o 
  -4  14  12    16232.54    16649.58    633.19 o 
  -3  14  12     1328.42     1737.37    515.41 o 
  -2  14  12    36405.99    35159.25    537.80 o 
  -1  14  12     3612.88     4245.40    671.88 o 
   0  14  12    36520.79    34913.96    424.00 o 
   1  14  12     3622.67     3987.80    243.43 o 
   2  14  12    36261.21    37601.44    738.04 o 
   3  14  12     1518.93     1530.31    172.40 o 
   4  14  12    15747.54    15948.72    288.03 o 
   5  14  12      420.41      475.00     66.44 o 
   6  14  12     2170.17     2960.92    713.45 o 
   7  14  12      116.18      134.66    181.95 o 
   8  14  12       17.95        0.00     66.91 o 
   9  14  12      154.31      671.25   1017.87 o 
  10  14  12     1263.05     1189.62   1350.32 o 
  -9  15  12      406.13      476.84    237.27 o 
  -8  15  12      226.62      199.59    446.14 o 
  -7  15  12      155.18      120.76    317.77 o 
  -6  15  12      319.02      333.01    328.30 o 
  -5  15  12      358.95      422.06   1220.91 o 
  -4  15  12      480.63      588.74    640.08 o 
  -3  15  12      268.09      909.21   1200.83 o 
  -2  15  12       71.66      146.30    873.41 o 
  -1  15  12      275.52      238.53    345.54 o 
   0  15  12       48.70      375.24    448.11 o 
   1  15  12      249.90      228.86   1077.42 o 
   2  15  12       54.71      137.31    853.98 o 
   3  15  12      254.63      103.13    805.81 o 
   4  15  12      352.60      555.21    432.22 o 
   5  15  12      298.69      112.73   1770.05 o 
   6  15  12      289.93      692.72   1039.50 o 
   7  15  12      114.35      326.98    573.48 o 
   8  15  12      321.12      127.12    877.18 o 
   9  15  12      386.87      534.85   1808.42 o 
  -8  16  12      244.68        9.59    604.41 o 
  -7  16  12      392.43      340.85    328.73 o 
  -6  16  12     2769.58     2896.51    599.61 o 
  -5  16  12      872.87      630.79    947.97 o 
  -4  16  12     2943.26     4841.42   1109.18 o 
  -3  16  12      445.80      235.12    189.48 o 
  -2  16  12    19975.42    21405.37    767.50 o 
  -1  16  12     2182.24     2193.54    601.63 o 
   0  16  12    50711.71    48788.83    389.75 o 
   1  16  12     2568.12     2797.17    568.43 o 
   2  16  12    19770.18    18108.93    366.96 o 
   3  16  12      584.64     1081.07    562.04 o 
   4  16  12     3716.43     4221.25    841.85 o 
   5  16  12      605.74      508.47   1129.66 o 
   6  16  12     2830.97     3830.30   1271.17 o 
   7  16  12      365.11      290.21    606.80 o 
   8  16  12      224.56      798.68    539.65 o 
  -6  17  12      199.39     1086.67   1028.95 o 
  -5  17  12       42.94      121.54    528.35 o 
  -4  17  12      174.53      203.37    740.06 o 
  -3  17  12     1453.36     1766.78    613.19 o 
  -2  17  12      226.05       57.56   1204.99 o 
  -1  17  12      512.57      847.69    330.98 o 
   0  17  12       20.23        0.00    640.76 o 
   1  17  12      585.23     1123.34    441.31 o 
   2  17  12      206.24      202.64    761.50 o 
   3  17  12     1472.99     2472.79   1662.12 o 
   4  17  12      170.86      119.92    412.53 o 
   5  17  12       22.01        0.00    645.18 o 
   6  17  12      249.14      139.11    194.27 o 
  -5  18  12      449.74      426.92    263.83 o 
  -4  18  12     7123.00     8154.07    664.21 o 
  -3  18  12      643.27      881.18    130.62 o 
  -2  18  12    11452.03    12048.32   1026.53 o 
  -1  18  12      371.47      212.07    116.32 o 
   0  18  12    13685.22    13179.46    268.01 o 
   1  18  12      356.28     1003.24    339.98 o 
   2  18  12    12014.10    12464.67   1074.50 o 
   3  18  12      694.21      760.30   1446.26 o 
   4  18  12     7088.19     7358.40    266.23 o 
  -2  19  12      104.59      290.21    741.12 o 
  -1  19  12       86.10       21.59   1455.85 o 
   1   0  13     1551.80     1985.96    425.46 o 
   2   0  13     8571.81    10999.53    767.29 o 
   3   0  13     8304.96     6875.92    605.17 o 
   4   0  13    37891.07    39877.85    272.74 o 
   5   0  13     2122.49     1281.93    357.02 o 
   6   0  13    39349.86    37384.32    654.32 o 
   7   0  13     3054.52     3440.18    114.76 o 
   8   0  13    37783.30    35546.37    533.80 o 
   9   0  13    14619.50    16222.97    878.55 o 
  10   0  13    17536.79    16043.69   1293.53 o 
  11   0  13     5018.96     4307.21    241.30 o 
  12   0  13     3407.08     3096.91    284.06 o 
  13   0  13      728.97     1030.68    458.57 o 
  14   0  13      606.25      726.82    197.77 o 
 -14   1  13     3174.66     2554.74    200.56 o 
 -13   1  13      900.40      971.39    501.22 o 
 -12   1  13     4587.11     3985.63    464.75 o 
 -11   1  13      698.88      642.82    406.62 o 
 -10   1  13    13565.29    12752.76    160.50 o 
  -9   1  13     3248.26     3422.27    168.94 o 
  -8   1  13    35650.99    34535.13    453.30 o 
  -7   1  13     8035.94     8995.82     90.65 o 
  -6   1  13    35953.87    32400.84    440.00 o 
  -5   1  13    20638.56    18462.45    584.14 o 
  -4   1  13    15259.82    16226.09    839.97 o 
  -3   1  13    12645.21    11586.75   1237.14 o 
  -2   1  13     6091.41     6784.77    293.95 o 
  -1   1  13      689.78     1461.39    426.55 o 
   0   1  13     2132.41     1867.04    452.88 o 
   1   1  13      443.90      762.08    361.08 o 
   2   1  13     7091.03     7931.10    275.77 o 
   3   1  13    13217.13    11387.28   1209.02 o 
   4   1  13    17075.68    18051.39    671.03 o 
   5   1  13    20470.24    18139.53   1037.04 o 
   6   1  13    32054.05    29385.87    738.34 o 
   7   1  13     7477.77     8827.60    226.71 o 
   8   1  13    35204.80    33334.84    549.72 o 
   9   1  13     4754.23     5489.60    376.63 o 
  10   1  13    15404.40    14738.43    365.90 o 
  11   1  13      830.79      752.13     61.90 o 
  12   1  13     4641.40     4464.10    216.06 o 
  13   1  13      734.34      913.38    615.26 o 
  14   1  13     2907.11     3178.43    791.75 o 
 -14   2  13      256.04      239.90     53.13 o 
 -13   2  13     3078.55     3774.47    490.84 o 
 -12   2  13     4615.28     4071.57    406.70 o 
 -11   2  13     5713.69     4930.89    360.46 o 
 -10   2  13    14563.28    15920.58    690.01 o 
  -9   2  13     4949.38     4828.77    242.89 o 
  -8   2  13    36571.76    33556.10    696.80 o 
  -7   2  13     6814.99     6823.69    332.90 o 
  -6   2  13    45026.30    44813.76    485.09 o 
  -5   2  13    15492.36    13838.17    528.38 o 
  -4   2  13    26914.50    27814.35    274.78 o 
  -3   2  13     9995.14    10170.78    315.53 o 
  -2   2  13     9632.40    10818.52    320.69 o 
  -1   2  13     1180.29     1688.53    514.37 o 
   0   2  13     5307.18     5333.15    297.02 o 
   1   2  13     1476.56     1433.01    243.19 o 
   2   2  13     6544.14     7562.55    412.76 o 
   3   2  13     9991.49     9943.79    567.74 o 
   4   2  13    19711.51    20236.09    959.83 o 
   5   2  13    15321.02    15069.54    484.26 o 
   6   2  13    50661.45    46460.09    568.67 o 
   7   2  13     7164.78     7813.82    499.92 o 
   8   2  13    41402.93    38179.50    435.84 o 
   9   2  13     3962.98     3911.66    253.57 o 
  10   2  13    13324.41    13208.63    288.03 o 
  11   2  13     5146.71     4727.95    309.85 o 
  12   2  13     4328.50     4323.00    215.02 o 
  13   2  13     3483.87     3494.73    286.29 o 
  14   2  13      455.18      565.43    158.21 o 
 -14   3  13      975.77      809.10    461.10 o 
 -13   3  13      664.50     1144.71    885.09 o 
 -12   3  13     5550.41     5082.72    580.42 o 
 -11   3  13     4636.67     5201.00    499.45 o 
 -10   3  13    13854.62    13384.73    284.36 o 
  -9   3  13     2478.66     2662.54    502.93 o 
  -8   3  13    36910.71    34691.52    380.15 o 
  -7   3  13     5189.52     5738.72    193.73 o 
  -6   3  13    44024.08    41610.00    841.27 o 
  -5   3  13    29705.44    27659.89    478.15 o 
  -4   3  13    14047.87    14136.96    672.83 o 
  -3   3  13     8907.89     8525.29    182.86 o 
  -2   3  13     2745.16     4076.05    446.63 o 
  -1   3  13      109.64        0.00    428.58 o 
   0   3  13      109.95        1.95    717.17 o 
   1   3  13       14.98       33.34    421.57 o 
   2   3  13     2719.84     3013.79    162.32 o 
   3   3  13     8009.04     8311.39    446.28 o 
   4   3  13    14163.66    16359.06    506.32 o 
   5   3  13    27831.41    27404.66    576.01 o 
   6   3  13    44906.95    44487.04   1018.92 o 
   7   3  13     5941.03     6793.42    419.78 o 
   8   3  13    35731.80    32868.20    560.12 o 
   9   3  13     4372.89     4790.94    229.94 o 
  10   3  13    13232.91    15010.58    724.91 o 
  11   3  13     4736.38     5545.56    576.44 o 
  12   3  13     6204.72     5283.77    635.38 o 
  13   3  13      507.29      492.21    359.65 o 
  14   3  13     1044.33      687.32    318.14 o 
 -14   4  13      377.79      507.84    232.49 o 
 -13   4  13     2742.16     2434.93    454.56 o 
 -12   4  13     5257.98     5407.79    331.86 o 
 -11   4  13     6409.37     5986.64    224.98 o 
 -10   4  13    13493.83    13096.66    726.37 o 
  -9   4  13     3894.09     4252.63    514.93 o 
  -8   4  13    31673.81    31100.30    396.34 o 
  -7   4  13    10114.98    10255.68    250.22 o 
  -6   4  13    42353.75    40376.09    903.25 o 
  -5   4  13    21763.04    20897.58    218.45 o 
  -4   4  13    11382.28    11350.78   1009.33 o 
  -3   4  13     4671.08     5567.79    600.57 o 
  -2   4  13     5872.79     7436.45    524.27 o 
  -1   4  13       34.17        0.00     71.56 o 
   0   4  13      642.65      873.19    569.88 o 
   1   4  13        6.90        0.00    178.57 o 
   2   4  13     7358.85     8215.40    179.17 o 
   3   4  13     5861.22     5947.13    176.14 o 
   4   4  13    13757.05    13788.76    880.30 o 
   5   4  13    22969.35    22347.99    735.11 o 
   6   4  13    39543.64    37126.09   1672.61 o 
   7   4  13     8640.62     8504.33    174.81 o 
   8   4  13    31629.60    31375.38    617.55 o 
   9   4  13     2325.63     2253.09    600.69 o 
  10   4  13    14737.81    16189.57    546.07 o 
  11   4  13     6069.06     5847.93    346.21 o 
  12   4  13     5465.37     4816.82    333.68 o 
  13   4  13     2819.67     2953.65    274.79 o 
  14   4  13      351.01      251.94    139.96 o 
 -14   5  13      809.54      547.01    242.97 o 
 -13   5  13       76.19      151.21    137.44 o 
 -12   5  13     4135.16     3799.39    281.32 o 
 -11   5  13     2747.38     3225.19    281.75 o 
 -10   5  13    17481.15    15367.75    881.37 o 
  -9   5  13     4049.17     4455.86    270.43 o 
  -8   5  13    19585.26    18423.71    335.86 o 
  -7   5  13     7531.07     7938.40    366.72 o 
  -6   5  13    23705.22    24789.97    613.08 o 
  -5   5  13    16283.49    16213.69    555.58 o 
  -4   5  13    24968.95    24556.12    321.78 o 
  -3   5  13    12308.49    15031.37    605.99 o 
  -2   5  13     7975.18     7483.12    223.29 o 
  -1   5  13     1756.83     2638.70    346.41 o 
   0   5  13      363.08      501.75    341.99 o 
   1   5  13     1583.30     2447.98    372.19 o 
   2   5  13     6712.63     6345.18    299.65 o 
   3   5  13    10964.79    12002.46    510.33 o 
   4   5  13    24348.02    25903.01    644.84 o 
   5   5  13    15625.91    19000.32    851.72 o 
   6   5  13    28306.55    27571.27   1184.61 o 
   7   5  13     8996.62     9405.44    264.86 o 
   8   5  13    19549.71    21830.14    727.20 o 
   9   5  13     4878.65     4692.52    285.09 o 
  10   5  13    14932.22    13825.73   1632.37 o 
  11   5  13     2776.73     3027.82    254.16 o 
  12   5  13     3971.84     3242.70    304.14 o 
  13   5  13      117.50        9.59    322.23 o 
  14   5  13     1088.12      997.90    286.58 o 
 -14   6  13     1862.33     1762.71     89.62 o 
 -13   6  13     1445.64     1550.33    201.63 o 
 -12   6  13     4269.67     4525.50    345.88 o 
 -11   6  13     4943.27     4706.16    165.06 o 
 -10   6  13     8605.55     7497.85    192.01 o 
  -9   6  13     7683.39     7125.48    376.88 o 
  -8   6  13    15562.60    15283.19    610.61 o 
  -7   6  13     2822.91     2534.63    204.49 o 
  -6   6  13    25200.35    23273.20    576.23 o 
  -5   6  13     5497.18     5567.31    192.49 o 
  -4   6  13    36569.61    34832.31    844.05 o 
  -3   6  13     5674.81     5648.18    277.68 o 
  -2   6  13     9315.68     9555.92    671.25 o 
  -1   6  13       81.50        0.00    536.85 o 
   0   6  13      454.42      485.05     91.92 o 
   1   6  13      133.91      119.74    136.16 o 
   2   6  13     9354.07    12010.03    499.62 o 
   3   6  13     5847.80     5878.35    299.16 o 
   4   6  13    35433.97    33692.66    627.45 o 
   5   6  13     5791.56     7059.95    580.94 o 
   6   6  13    24323.46    24037.05    924.31 o 
   7   6  13     3289.59     3800.72    656.80 o 
   8   6  13    15675.61    17082.67    510.24 o 
   9   6  13     7045.71     6374.10    320.76 o 
  10   6  13     8609.68     8005.70    252.23 o 
  11   6  13     4293.68     4820.08    521.26 o 
  12   6  13     4172.63     4070.32    240.32 o 
  13   6  13     1859.84     2072.26    161.98 o 
 -13   7  13       62.68      204.91    436.68 o 
 -12   7  13     4835.10     4325.12    414.23 o 
 -11   7  13     1628.90     2283.70    372.43 o 
 -10   7  13    14171.83    13850.00    317.65 o 
  -9   7  13     7567.02     7479.21    290.54 o 
  -8   7  13    12294.42    12473.76    662.05 o 
  -7   7  13     5463.75     5175.14    436.92 o 
  -6   7  13    16275.33    16129.60    591.59 o 
  -5   7  13     9039.33     9894.91    603.98 o 
  -4   7  13    26086.46    25970.94    379.42 o 
  -3   7  13     5098.50     5262.46    289.37 o 
  -2   7  13     8558.66     8721.76    528.43 o 
  -1   7  13       30.23        0.00    523.59 o 
   0   7  13     2713.14     2299.11    131.53 o 
   1   7  13       37.08        0.00     61.56 o 
   2   7  13     9920.25     9914.26    421.90 o 
   3   7  13     5859.98     6030.11    315.59 o 
   4   7  13    28941.25    30276.61    606.18 o 
   5   7  13     7969.28     7779.39    203.20 o 
   6   7  13    14385.79    13723.64    614.19 o 
   7   7  13     4945.58     4766.49    343.03 o 
   8   7  13    11330.24    11848.07   1077.54 o 
   9   7  13     8217.77     7839.41     90.74 o 
  10   7  13    14247.35    13018.87    548.32 o 
  11   7  13     1812.84     1746.75    169.43 o 
  12   7  13     4788.64     4976.68    427.81 o 
  13   7  13       16.96        0.00   1246.60 o 
 -13   8  13     1675.09     1545.23    173.97 o 
 -12   8  13     4271.54     3989.03    136.74 o 
 -11   8  13     3407.32     4015.21    601.39 o 
 -10   8  13    11801.88    12509.83    871.12 o 
  -9   8  13     6660.48     5955.01    574.50 o 
  -8   8  13    13925.51    13452.86    576.04 o 
  -7   8  13    10109.36    10054.73    154.60 o 
  -6   8  13    21063.77    21334.75    585.21 o 
  -5   8  13     5292.91     5463.69    207.35 o 
  -4   8  13    24683.55    27266.03    629.36 o 
  -3   8  13      566.57      774.48    290.04 o 
  -2   8  13     8295.61     7826.70    456.79 o 
  -1   8  13       16.61        0.00     85.86 o 
   0   8  13      972.79     1042.49    387.23 o 
   1   8  13       56.45        0.00     91.43 o 
   2   8  13     7825.10     7476.99    419.37 o 
   3   8  13      883.02     1165.34    463.27 o 
   4   8  13    24121.46    24453.00    608.87 o 
   5   8  13     4964.46     5261.36    316.65 o 
   6   8  13    22536.16    23402.73    449.35 o 
   7   8  13     9837.56     9578.48    162.49 o 
   8   8  13    14411.89    15051.16    678.24 o 
   9   8  13     6833.79     6159.30    536.55 o 
  10   8  13    11480.42    13288.81    547.93 o 
  11   8  13     3379.77     3704.02    347.57 o 
  12   8  13     4136.18     3731.53    272.44 o 
  13   8  13     1467.63     1675.12    325.95 o 
 -13   9  13       32.98      652.37    494.08 o 
 -12   9  13     5886.85     5277.42    164.19 o 
 -11   9  13      685.77     1260.01    589.75 o 
 -10   9  13     9823.66     9169.27    948.20 o 
  -9   9  13     7876.27     7903.61    352.19 o 
  -8   9  13     8683.78     7972.05   1093.35 o 
  -7   9  13     9300.40     8329.90    111.43 o 
  -6   9  13    17110.82    16712.90    821.32 o 
  -5   9  13      824.80     1541.37    504.38 o 
  -4   9  13    17832.12    18377.47    401.73 o 
  -3   9  13     4543.47     4971.52    333.85 o 
  -2   9  13     4687.94     5587.05    745.62 o 
  -1   9  13     3475.59     3667.23    331.40 o 
   0   9  13      889.72      691.26    287.62 o 
   1   9  13     3604.98     3342.90    253.21 o 
   2   9  13     4262.59     4681.66    257.59 o 
   3   9  13     3677.80     3904.69    372.83 o 
   4   9  13    18363.48    17718.78    394.90 o 
   5   9  13     1391.53     1489.14    145.48 o 
   6   9  13    17730.65    17079.85   1638.67 o 
   7   9  13     9186.60     9233.60    605.49 o 
   8   9  13     8951.86     8908.04    964.74 o 
   9   9  13     7644.77     8997.29    633.89 o 
  10   9  13     9508.85     8169.04    763.35 o 
  11   9  13      924.08     1040.73    196.29 o 
  12   9  13     5422.65     5155.94    273.11 o 
  13   9  13        6.62       47.97    964.17 o 
 -12  10  13     1386.86     1763.72    455.03 o 
 -11  10  13     1553.56     1377.14    408.02 o 
 -10  10  13     7091.55     7958.13    459.39 o 
  -9  10  13     6502.39     6369.96    397.64 o 
  -8  10  13    14470.86    14301.52   1510.04 o 
  -7  10  13     7787.82     6971.99    356.30 o 
  -6  10  13    18656.77    18759.86    566.85 o 
  -5  10  13      971.97     1077.84    256.82 o 
  -4  10  13    14337.57    13451.50    775.14 o 
  -3  10  13      423.29      706.93    424.59 o 
  -2  10  13     8331.02     8772.87    539.79 o 
  -1  10  13      696.19     1166.57    775.78 o 
   0  10  13      388.19      225.65     42.74 o 
   1  10  13      600.27      785.69    375.97 o 
   2  10  13     8584.81     9300.14   1093.88 o 
   3  10  13      732.50      696.37    197.10 o 
   4  10  13    15675.76    14691.03    635.07 o 
   5  10  13      944.92     1991.35    331.40 o 
   6  10  13    16763.32    16657.16    291.10 o 
   7  10  13     7282.64     7135.74    541.40 o 
   8  10  13    14440.48    15787.96    574.42 o 
   9  10  13     6823.05     6128.25    377.61 o 
  10  10  13     8450.47     7696.35    154.46 o 
  11  10  13     1710.37     1758.12    517.88 o 
  12  10  13     1340.29     1391.65    285.35 o 
 -11  11  13      235.62      555.37    612.04 o 
 -10  11  13     4705.65     5320.25    786.80 o 
  -9  11  13     3051.70     2994.75    265.56 o 
  -8  11  13     8970.51     8273.62   1270.78 o 
  -7  11  13    11685.08    12178.06    480.85 o 
  -6  11  13    11698.31    11991.53    547.03 o 
  -5  11  13     3916.14     4416.45    301.26 o 
  -4  11  13     8107.82     9470.55    554.37 o 
  -3  11  13     3130.93     2958.80    285.01 o 
  -2  11  13     4584.54     4446.56    107.60 o 
  -1  11  13     1219.79     1304.23    322.35 o 
   0  11  13     1471.65     1079.53     78.86 o 
   1  11  13     1457.94     1470.15    280.18 o 
   2  11  13     5219.86     4897.87    167.13 o 
   3  11  13     2269.27     2867.28    344.37 o 
   4  11  13     9157.76     8385.70   1245.70 o 
   5  11  13     4241.01     4986.79    383.71 o 
   6  11  13     9984.94    12898.62    563.99 o 
   7  11  13    13157.81    13181.26    503.78 o 
   8  11  13     9064.28    10894.67    677.76 o 
   9  11  13     3037.85     3238.69    620.66 o 
  10  11  13     5287.78     4950.33    447.23 o 
  11  11  13      148.95       69.84    336.70 o 
  12  11  13     3441.17     3508.91    654.77 o 
 -11  12  13     1427.48     1125.48    343.58 o 
 -10  12  13     5175.55     5321.04    429.45 o 
  -9  12  13     5040.48     4864.27    795.01 o 
  -8  12  13     9569.63    10464.19    318.88 o 
  -7  12  13     5666.17     6142.43    717.69 o 
  -6  12  13    10433.40    11738.88    505.74 o 
  -5  12  13     1300.63     1837.63    491.19 o 
  -4  12  13     9486.86     9866.69    399.88 o 
  -3  12  13     1750.73     1834.87     82.37 o 
  -2  12  13     4874.26     4828.98    216.40 o 
  -1  12  13     1382.29     1458.09    122.07 o 
   0  12  13      340.53      546.13    602.12 o 
   1  12  13     1454.56     1950.80    368.98 o 
   2  12  13     4240.02     3995.18    401.06 o 
   3  12  13     1697.09     1932.03    265.54 o 
   4  12  13     8207.34     7980.31   1429.19 o 
   5  12  13     1063.17     1127.36    157.14 o 
   6  12  13    11089.52    11411.42    371.90 o 
   7  12  13     6062.46     5467.27    204.25 o 
   8  12  13    11570.72    12675.29    745.88 o 
   9  12  13     5155.03     5269.70    386.88 o 
  10  12  13     5228.09     5746.50    818.04 o 
  11  12  13     1037.73      708.94    417.29 o 
 -10  13  13     5294.95     5280.18    857.50 o 
  -9  13  13     2610.44     2420.89    537.98 o 
  -8  13  13     8414.85    10436.94    489.99 o 
  -7  13  13     2153.55     2627.50    336.42 o 
  -6  13  13    11093.00    11542.35    903.69 o 
  -5  13  13     3732.58     4591.46    797.58 o 
  -4  13  13     5716.65     5434.40    604.43 o 
  -3  13  13     3476.34     3632.03    396.46 o 
  -2  13  13     2098.67     3427.59   1155.25 o 
  -1  13  13      305.05      333.93    148.70 o 
   0  13  13      269.34      240.92    466.40 o 
   1  13  13      312.31      571.50   1002.10 o 
   2  13  13     2475.73     2647.97    157.70 o 
   3  13  13     3271.90     3559.63    293.88 o 
   4  13  13     5686.40     5722.65    346.54 o 
   5  13  13     3412.65     3872.20    670.19 o 
   6  13  13     9414.45     9264.24    749.83 o 
   7  13  13     2275.44     2628.40    412.18 o 
   8  13  13     8526.01    12415.07   1240.83 o 
   9  13  13     2542.00     3292.91    879.66 o 
  10  13  13     6320.12     6489.91    711.50 o 
 -10  14  13     5823.54     6119.01    495.58 o 
  -9  14  13     1353.08     1260.87    139.03 o 
  -8  14  13     8307.61     9372.25    635.22 o 
  -7  14  13     2336.98     2401.11    759.43 o 
  -6  14  13     7407.30     9889.75    930.84 o 
  -5  14  13     3421.09     3246.51    305.93 o 
  -4  14  13     7240.00     7106.84   1019.36 o 
  -3  14  13     1243.81     1581.17    253.03 o 
  -2  14  13     2152.05     2267.05    516.37 o 
  -1  14  13       67.66      177.51    322.09 o 
   0  14  13      306.28      340.30    465.73 o 
   1  14  13      128.92       11.99    957.98 o 
   2  14  13     2629.21     3328.35   1187.99 o 
   3  14  13     1195.83     2210.09    941.36 o 
   4  14  13     7893.22     7136.91    369.91 o 
   5  14  13     3118.16     3003.79    281.29 o 
   6  14  13     7543.05    10070.28    567.44 o 
   7  14  13     2013.27     2114.95    560.03 o 
   8  14  13     8130.85    11927.46   1063.36 o 
   9  14  13     1433.26     1644.31    517.92 o 
  10  14  13     5431.41     6456.59   1645.33 o 
  -9  15  13     2291.74     1910.08    359.77 o 
  -8  15  13     5989.33     7204.07    551.13 o 
  -7  15  13     3044.88     3679.07    484.83 o 
  -6  15  13     4175.40     4249.09    375.36 o 
  -5  15  13     1462.86     2370.10    740.06 o 
  -4  15  13     3784.43     4162.85    477.41 o 
  -3  15  13     2024.10     2865.22   1041.41 o 
  -2  15  13     1380.63     1722.33    201.33 o 
  -1  15  13     1160.47     1136.01    109.13 o 
   0  15  13       95.65       26.38    279.45 o 
   1  15  13     1264.67     1592.38    438.79 o 
   2  15  13     1256.29     1017.53    490.48 o 
   3  15  13     2237.86     2644.05   1022.32 o 
   4  15  13     2987.26     3058.29    429.53 o 
   5  15  13     1954.60     2604.70    861.04 o 
   6  15  13     4492.52     5310.03   1173.26 o 
   7  15  13     2887.30     3700.34    466.32 o 
   8  15  13     6626.13     5936.34    765.76 o 
   9  15  13     1835.83     2813.36   1760.45 o 
  -8  16  13     8123.62     8970.15    429.32 o 
  -7  16  13      899.03      682.87    231.45 o 
  -6  16  13     9344.25    11197.83    695.73 o 
  -5  16  13      549.85     1205.16    366.96 o 
  -4  16  13     3547.97     4040.65    568.87 o 
  -3  16  13     1365.88     1567.79    673.17 o 
  -2  16  13     1426.00     1259.39    757.91 o 
  -1  16  13      551.74      696.81    509.06 o 
   0  16  13      551.48     1073.90    900.01 o 
   1  16  13      531.48      619.48    397.13 o 
   2  16  13     1590.55     1564.25    716.05 o 
   3  16  13     1181.56     1950.46   1186.21 o 
   4  16  13     3733.95     4600.20   1683.70 o 
   5  16  13      533.99      719.53   1184.83 o 
   6  16  13     8666.47    12527.03   1762.85 o 
   7  16  13     1285.21     1028.93    307.00 o 
   8  16  13     7049.23     7101.77   1844.40 o 
  -6  17  13     4911.79     4449.44    530.61 o 
  -5  17  13     1062.43     1867.12   1111.30 o 
  -4  17  13     1695.48     2389.45    649.26 o 
  -3  17  13       60.15      217.04   1138.14 o 
  -2  17  13      842.11      749.24    412.53 o 
  -1  17  13      134.86      308.90    413.18 o 
   0  17  13        4.18       39.03    568.95 o 
   1  17  13      117.24        9.59    535.94 o 
   2  17  13      864.73      946.71    422.66 o 
   3  17  13      218.71      268.62   1335.93 o 
   4  17  13     1612.44     1825.21    398.14 o 
   5  17  13     1206.21     2057.86    801.08 o 
   6  17  13     4916.58     4168.48   1304.75 o 
  -4  18  13     4189.85     4722.52    810.67 o 
  -3  18  13      392.53      611.64    687.86 o 
  -2  18  13     2145.99     2611.29   1012.25 o 
  -1  18  13       34.02      225.71    310.60 o 
   0  18  13      317.87      177.48    770.32 o 
   1  18  13       17.50        0.00   1174.70 o 
   2  18  13     2190.09     2300.10    388.55 o 
   3  18  13      234.89      271.02   1040.92 o 
  -1  19  13      409.77      271.02    849.05 o 
   0  19  13        1.76      419.73   1599.76 o 
   0   0  14      506.80      272.33    763.04 o 
   1   0  14      287.88      103.58    118.44 o 
   2   0  14        2.89      109.68    323.85 o 
   3   0  14      219.62      906.69    213.62 o 
   4   0  14     3046.71     3355.61    257.12 o 
   5   0  14      196.18      287.59    445.25 o 
   6   0  14     1723.60     1599.72    376.33 o 
   7   0  14      384.18       32.72    250.56 o 
   8   0  14      140.65      181.13    125.96 o 
   9   0  14      137.40      156.54    166.89 o 
  10   0  14     1210.60     1174.80    117.15 o 
  11   0  14        3.63        0.00    225.51 o 
  12   0  14     1129.69     1303.00    146.72 o 
  13   0  14       26.70       27.53    377.17 o 
  14   0  14       66.99        0.00    113.55 o 
 -14   1  14      401.89      220.54    700.42 o 
 -13   1  14    13283.28    12828.31    734.87 o 
 -12   1  14      735.35      723.16    112.43 o 
 -11   1  14    13815.96    13055.84    565.68 o 
 -10   1  14      577.95      574.39    205.28 o 
  -9   1  14     1431.28     1951.01    228.76 o 
  -8   1  14      402.33      267.17     66.82 o 
  -7   1  14     6101.33     6453.51    321.80 o 
  -6   1  14     1714.58     2047.92    337.56 o 
  -5   1  14    35525.82    30667.09   1152.96 o 
  -4   1  14     8889.85     8126.13    626.13 o 
  -3   1  14   116249.31   105104.62    595.97 o 
  -2   1  14    12822.13    14810.81    880.69 o 
  -1   1  14   142108.11   152655.41   1002.62 o 
   0   1  14    13925.10    18880.48    918.60 o 
   1   1  14   142934.59   156710.05    487.62 o 
   2   1  14    13051.37    12165.67    305.08 o 
   3   1  14   118508.85   113150.05    578.20 o 
   4   1  14     7743.64     7235.36    529.09 o 
   5   1  14    35453.83    33520.34    395.02 o 
   6   1  14     1242.10     1408.40    228.17 o 
   7   1  14     6163.68     6640.62    382.80 o 
   8   1  14      389.26      612.62    411.58 o 
   9   1  14     1350.33     2162.35    564.43 o 
  10   1  14      598.41     1021.89    202.94 o 
  11   1  14    14481.83    12527.06    716.59 o 
  12   1  14      402.87      535.31    229.92 o 
  13   1  14    13513.14    12299.08    575.39 o 
  14   1  14      383.53      668.93    824.16 o 
 -14   2  14      652.77     1127.14    703.48 o 
 -13   2  14      192.00      120.32     89.77 o 
 -12   2  14      647.18      485.83    285.22 o 
 -11   2  14       99.20       49.99     96.21 o 
 -10   2  14      501.23      429.92    194.33 o 
  -9   2  14      466.06      469.14    365.27 o 
  -8   2  14     1368.06     1789.86    497.03 o 
  -7   2  14      878.79      792.66     67.28 o 
  -6   2  14      658.33      723.45    298.69 o 
  -5   2  14      293.92      353.98    192.26 o 
  -4   2  14     4985.56     5068.57    178.63 o 
  -3   2  14      210.75      178.31    283.37 o 
  -2   2  14     4179.68     4005.92    531.96 o 
  -1   2  14      314.87      347.47    101.09 o 
   0   2  14      257.95      228.77    586.95 o 
   1   2  14      395.25      721.90    599.72 o 
   2   2  14     4276.22     5008.29    592.48 o 
   3   2  14      293.11      233.39    670.61 o 
   4   2  14     5505.83     6103.05    436.32 o 
   5   2  14      412.51      493.75    303.67 o 
   6   2  14      866.57      671.95    193.75 o 
   7   2  14      925.75      991.61    211.75 o 
   8   2  14     1220.93     1154.33    239.02 o 
   9   2  14      364.47      357.52    147.43 o 
  10   2  14      488.29      549.92    252.87 o 
  11   2  14       68.93        0.00     59.80 o 
  12   2  14      514.23      374.89    265.66 o 
  13   2  14      178.19      315.15    177.98 o 
  14   2  14      554.86      890.85    352.65 o 
 -14   3  14     1785.08     1617.89    116.70 o 
 -13   3  14    15452.21    13273.44    477.57 o 
 -12   3  14      576.70      399.18    400.19 o 
 -11   3  14     6369.76     6452.61    554.25 o 
 -10   3  14       35.66       22.94    367.98 o 
  -9   3  14     1052.42     1491.85    236.81 o 
  -8   3  14     1197.27     1201.77    181.79 o 
  -7   3  14      995.95     1064.12    160.29 o 
  -6   3  14      165.95      130.33    186.86 o 
  -5   3  14    54743.08    52832.53    568.52 o 
  -4   3  14    13660.04    12229.32    411.44 o 
  -3   3  14   122996.41   111168.52   1348.33 o 
  -2   3  14    14564.90    16106.32    620.47 o 
  -1   3  14    82023.02    85354.95    788.18 o 
   0   3  14     1999.40     3034.52    532.21 o 
   1   3  14    82303.63    84245.23   1667.08 o 
   2   3  14    14303.84    13957.90   1255.40 o 
   3   3  14   122907.93   112713.41   2457.87 o 
   4   3  14    13621.45    12253.30   1636.85 o 
   5   3  14    54521.03    50868.43    717.29 o 
   6   3  14       89.66      140.88    404.90 o 
   7   3  14      799.01     1192.67    891.08 o 
   8   3  14     1135.40     1030.40    145.51 o 
   9   3  14     1044.65     1252.69    338.17 o 
  10   3  14       14.60        0.00    108.01 o 
  11   3  14     5848.39     6373.72    248.92 o 
  12   3  14      301.77      272.26    257.55 o 
  13   3  14    15259.25    13574.45    514.77 o 
  14   3  14     1729.60     1529.26    246.90 o 
 -14   4  14      738.26      664.81    182.75 o 
 -13   4  14       62.35        0.00     43.94 o 
 -12   4  14      426.95      451.66    134.09 o 
 -11   4  14      343.01      300.47    475.40 o 
 -10   4  14      992.21     1071.04    407.36 o 
  -9   4  14      111.64      134.30    135.05 o 
  -8   4  14     4169.04     4074.28    232.42 o 
  -7   4  14      477.21      614.39    288.34 o 
  -6   4  14      772.18      859.92    313.77 o 
  -5   4  14      591.26      929.84    432.66 o 
  -4   4  14      871.85     1071.39    325.64 o 
  -3   4  14       99.01       38.38    181.07 o 
  -2   4  14     1447.41     1139.92    143.47 o 
  -1   4  14       32.49        0.00    243.45 o 
   0   4  14        2.54       74.35    818.25 o 
   1   4  14       57.57       34.94    332.45 o 
   2   4  14     1487.65     1392.10     94.92 o 
   3   4  14      140.52       62.98     84.92 o 
   4   4  14     1083.08     1126.98    319.76 o 
   5   4  14      650.40      591.05    232.65 o 
   6   4  14      641.94      986.62    710.62 o 
   7   4  14      596.54      588.46    253.06 o 
   8   4  14     4121.37     3885.15    183.44 o 
   9   4  14      194.18      538.67    572.44 o 
  10   4  14     1302.98     2118.26    616.31 o 
  11   4  14      255.23      242.55    296.72 o 
  12   4  14      227.16      317.20    802.16 o 
  13   4  14       55.62       91.77    158.09 o 
  14   4  14      540.32      656.32    354.15 o 
 -14   5  14     1159.70     1554.47    343.08 o 
 -13   5  14    10403.33    12062.24    554.93 o 
 -12   5  14     2883.81     2984.11    181.71 o 
 -11   5  14    10735.98    11399.50    578.53 o 
 -10   5  14      110.48      239.87    266.93 o 
  -9   5  14     2353.23     2506.45    170.76 o 
  -8   5  14      229.31      237.81     64.63 o 
  -7   5  14     3890.16     3770.87    304.24 o 
  -6   5  14      321.43      344.55    246.60 o 
  -5   5  14    41458.70    40459.08    332.44 o 
  -4   5  14     8388.74     7525.96    222.35 o 
  -3   5  14    83832.79    78123.00    606.53 o 
  -2   5  14    14273.04    14462.60   1224.79 o 
  -1   5  14   108912.64   111521.60   2093.13 o 
   0   5  14     5818.17     6629.34    285.62 o 
   1   5  14   111999.53   111769.89   2137.37 o 
   2   5  14    13700.77    12782.34    683.23 o 
   3   5  14    84924.72    79064.85   1255.45 o 
   4   5  14     9064.16     8487.98    151.56 o 
   5   5  14    38862.54    38883.11   1001.25 o 
   6   5  14      325.54      414.09    487.47 o 
   7   5  14     3493.61     3882.97    594.41 o 
   8   5  14      267.78      256.30    193.22 o 
   9   5  14     2067.49     2468.88    704.05 o 
  10   5  14      101.55       46.49    248.06 o 
  11   5  14    10217.83     9974.24    488.23 o 
  12   5  14     2827.01     2673.11    372.71 o 
  13   5  14    10809.02     9872.80    491.57 o 
  14   5  14     1198.11     1633.39    653.17 o 
 -13   6  14       12.51        8.03    389.86 o 
 -12   6  14      223.43      271.02    251.61 o 
 -11   6  14      452.52      521.44    202.03 o 
 -10   6  14     2756.73     2679.37    177.15 o 
  -9   6  14      643.13      616.21    563.67 o 
  -8   6  14     1015.67     1305.95    279.33 o 
  -7   6  14       50.21       48.31    513.16 o 
  -6   6  14      641.03      819.38    659.53 o 
  -5   6  14      309.31      363.03    142.65 o 
  -4   6  14      762.22     1136.64    296.06 o 
  -3   6  14     1275.22     1460.86    342.31 o 
  -2   6  14      655.29     1344.04    781.87 o 
  -1   6  14      377.32      372.18     75.47 o 
   0   6  14       32.07        0.00    515.23 o 
   1   6  14      355.97      544.53    320.29 o 
   2   6  14      635.73      585.71    262.00 o 
   3   6  14     1340.99     1871.92    260.69 o 
   4   6  14      924.45      877.70     33.96 o 
   5   6  14      450.71      410.72    210.65 o 
   6   6  14      985.77      890.43    383.95 o 
   7   6  14      120.50       65.61    448.79 o 
   8   6  14      931.35      792.71    188.44 o 
   9   6  14      490.65      916.73    615.26 o 
  10   6  14     2717.83     3599.53    706.89 o 
  11   6  14      413.51      424.32    235.49 o 
  12   6  14      311.09      372.67    688.11 o 
  13   6  14       39.27      553.92    859.15 o 
 -13   7  14     6893.47     5837.62    418.54 o 
 -12   7  14     2548.46     2409.73     97.59 o 
 -11   7  14     7327.48     8036.01    663.98 o 
 -10   7  14     1914.93     1937.38    166.30 o 
  -9   7  14      769.02      853.26    354.44 o 
  -8   7  14      332.33      510.87    245.95 o 
  -7   7  14     1639.14     2181.92    289.03 o 
  -6   7  14     2639.62     3017.18    229.11 o 
  -5   7  14    16514.72    15791.24   1251.47 o 
  -4   7  14     3667.30     4330.26    503.90 o 
  -3   7  14    93738.30    92079.72    553.77 o 
  -2   7  14     6106.14     6920.47    437.10 o 
  -1   7  14    84237.09    78032.67    681.42 o 
   0   7  14     7843.55     7031.81    233.86 o 
   1   7  14    84261.61    77836.51   1422.97 o 
   2   7  14     5672.76     5371.54    479.40 o 
   3   7  14    91799.56    89260.09    237.45 o 
   4   7  14     3625.68     3981.59    268.20 o 
   5   7  14    17024.99    17578.82    977.28 o 
   6   7  14     3081.06     3227.93    338.38 o 
   7   7  14     2464.07     2287.63    351.52 o 
   8   7  14      388.00      441.65    122.83 o 
   9   7  14      642.00      744.67    390.09 o 
  10   7  14     1888.21     1811.94     66.96 o 
  11   7  14     7481.95     6394.36    460.14 o 
  12   7  14     2311.16     2653.45    701.00 o 
  13   7  14     6578.05     7075.57    944.68 o 
 -13   8  14       79.76      759.77    534.25 o 
 -12   8  14       10.05        0.00    475.04 o 
 -11   8  14       16.26      156.91    222.89 o 
 -10   8  14      354.44      376.89     67.04 o 
  -9   8  14      466.07      307.38    234.31 o 
  -8   8  14     1709.63     2167.55    319.78 o 
  -7   8  14      908.82      962.54    101.96 o 
  -6   8  14      505.15      503.70    244.90 o 
  -5   8  14      355.51      428.54    510.80 o 
  -4   8  14       73.57        0.00     72.11 o 
  -3   8  14      504.43      458.87     74.90 o 
  -2   8  14     2574.43     2414.68    155.25 o 
  -1   8  14      400.14      715.79    455.45 o 
   0   8  14       13.14        0.00     52.11 o 
   1   8  14      478.30      410.08    128.09 o 
   2   8  14     2581.45     2451.97    348.95 o 
   3   8  14      448.09      665.01    198.97 o 
   4   8  14       91.34      125.44    224.67 o 
   5   8  14      250.01      174.44     27.88 o 
   6   8  14      345.21      209.01    126.23 o 
   7   8  14      970.14     1569.33    533.49 o 
   8   8  14     1759.63     1633.22    128.43 o 
   9   8  14      528.85      614.91    303.59 o 
  10   8  14      363.49      363.33    230.86 o 
  11   8  14       25.91      410.95    491.25 o 
  12   8  14       61.66       10.27     37.58 o 
  13   8  14       49.70        0.00    833.62 o 
 -12   9  14      562.26      833.35    390.38 o 
 -11   9  14     3141.47     3000.09    626.68 o 
 -10   9  14      142.56      590.08    563.97 o 
  -9   9  14     1889.97     1897.66    207.98 o 
  -8   9  14      285.70      539.85    313.81 o 
  -7   9  14     2284.95     2691.46    634.20 o 
  -6   9  14     1083.60     1412.15    336.49 o 
  -5   9  14    14665.00    15869.95    681.78 o 
  -4   9  14     1818.31     1700.28     79.56 o 
  -3   9  14    34514.80    35083.35    596.75 o 
  -2   9  14     5759.47     5400.64    198.89 o 
  -1   9  14   106312.02   103228.87    798.24 o 
   0   9  14    12228.54    13732.41    482.26 o 
   1   9  14   104243.13   100664.25   2004.89 o 
   2   9  14     5755.59     5678.45    236.19 o 
   3   9  14    34821.13    36847.06    352.10 o 
   4   9  14     1249.72     1455.88    228.36 o 
   5   9  14    15219.19    15489.15   1378.49 o 
   6   9  14      850.07      805.40    108.15 o 
   7   9  14     2031.96     2021.23    331.49 o 
   8   9  14      353.97      170.48    204.83 o 
   9   9  14     1891.48     1828.13    112.51 o 
  10   9  14       47.06       47.84    406.99 o 
  11   9  14     3254.81     3096.33    310.54 o 
  12   9  14      682.72     1178.98    279.80 o 
 -12  10  14      685.95     1088.70    459.69 o 
 -11  10  14      776.53     1331.83    760.06 o 
 -10  10  14      140.51       34.37    813.36 o 
  -9  10  14      155.80      106.24    659.28 o 
  -8  10  14      297.98      332.54    332.77 o 
  -7  10  14      330.24      215.13    624.04 o 
  -6  10  14     1614.06     2256.96    546.34 o 
  -5  10  14      877.91      980.34    404.45 o 
  -4  10  14      152.77      178.71    219.48 o 
  -3  10  14     1229.25     1280.60    751.07 o 
  -2  10  14      217.85      397.67    531.38 o 
  -1  10  14       83.27      108.23    279.51 o 
   0  10  14       21.91        0.00    274.65 o 
   1  10  14      104.87      243.10    277.90 o 
   2  10  14      230.42      128.19    355.88 o 
   3  10  14     1325.37     1434.30    329.68 o 
   4  10  14      144.47       82.32    225.85 o 
   5  10  14      834.55     1179.74    163.40 o 
   6  10  14     1674.43     1990.44    193.88 o 
   7  10  14      166.74      842.36    559.45 o 
   8  10  14      390.50      386.70    302.28 o 
   9  10  14      186.11       88.05    179.86 o 
  10  10  14      129.97      269.27    250.41 o 
  11  10  14      890.68     1525.52    490.39 o 
  12  10  14      598.74      599.61   1530.20 o 
 -11  11  14     2849.49     3341.65    938.98 o 
 -10  11  14     1650.16     1430.12    103.98 o 
  -9  11  14      406.15      544.51    241.41 o 
  -8  11  14      546.73      364.70    470.78 o 
  -7  11  14     3348.48     4189.34   1017.64 o 
  -6  11  14     4162.75     4098.72    210.25 o 
  -5  11  14     8934.69     8611.67    236.57 o 
  -4  11  14     2989.71     3278.19    257.21 o 
  -3  11  14    12689.65    13704.15    364.07 o 
  -2  11  14     4083.85     4588.58    568.86 o 
  -1  11  14    87444.67    81429.34   3119.17 o 
   0  11  14    17128.40    15595.08    852.39 o 
   1  11  14    85718.09    87813.78   2796.65 o 
   2  11  14     5206.97     5731.70    489.32 o 
   3  11  14    13285.99    13256.90    499.45 o 
   4  11  14     1736.40     1574.22    297.48 o 
   5  11  14    10086.26    10087.39    652.68 o 
   6  11  14     3854.49     4392.86    499.11 o 
   7  11  14     2955.58     3126.89    169.29 o 
   8  11  14      670.60      728.18    507.35 o 
   9  11  14      471.11      629.07    192.93 o 
  10  11  14     1460.70     1590.74    637.98 o 
  11  11  14     2184.81     2979.03    818.71 o 
 -11  12  14      315.54       79.15    263.69 o 
 -10  12  14      371.25      637.80    391.37 o 
  -9  12  14      596.34      535.48     83.52 o 
  -8  12  14       33.40        0.00    518.41 o 
  -7  12  14      291.07      253.35    264.92 o 
  -6  12  14      174.46      182.32    447.11 o 
  -5  12  14      240.24      351.07    511.02 o 
  -4  12  14      775.92      911.27    579.82 o 
  -3  12  14       86.26       17.95     26.28 o 
  -2  12  14     1868.66     1826.79    641.58 o 
  -1  12  14       69.46      155.19    597.16 o 
   0  12  14      111.09      406.07    747.26 o 
   1  12  14       93.47      124.21    774.93 o 
   2  12  14     1830.00     1679.56    384.83 o 
   3  12  14      100.00      204.94    281.89 o 
   4  12  14      855.10     1167.35    307.30 o 
   5  12  14      134.81      173.46    668.38 o 
   6  12  14      198.16      208.07    541.96 o 
   7  12  14      139.06       13.25    158.02 o 
   8  12  14      105.64      333.97    648.16 o 
   9  12  14      567.29      731.03    714.73 o 
  10  12  14      353.10      356.15    158.30 o 
  11  12  14      415.32      148.70    724.33 o 
 -10  13  14      445.76      387.69    326.45 o 
  -9  13  14      287.10      140.21    189.57 o 
  -8  13  14      852.02      937.74    407.48 o 
  -7  13  14     1066.55     1154.87    556.55 o 
  -6  13  14      339.20      185.30    664.28 o 
  -5  13  14     9033.59     8211.90   1255.08 o 
  -4  13  14     2297.76     2363.18    352.57 o 
  -3  13  14    31681.41    30953.18    468.43 o 
  -2  13  14     2470.31     2964.12    486.31 o 
  -1  13  14    27929.78    25553.78   1172.83 o 
   0  13  14     3131.91     3969.20    796.06 o 
   1  13  14    27354.73    25430.42     74.35 o 
   2  13  14     2320.46     2772.68    338.04 o 
   3  13  14    32307.50    31752.92    567.57 o 
   4  13  14     2440.12     2588.00    289.99 o 
   5  13  14    10160.93    11686.89    376.50 o 
   6  13  14      482.19      342.88    352.17 o 
   7  13  14      956.55     1387.28    347.37 o 
   8  13  14      708.38      988.14    884.07 o 
   9  13  14      507.88      340.39    541.80 o 
  10  13  14      496.61      427.39    337.91 o 
  -9  14  14      258.30      241.34    161.69 o 
  -8  14  14      299.25      256.20     44.20 o 
  -7  14  14      516.67      578.63    209.98 o 
  -6  14  14      355.23      379.89    253.14 o 
  -5  14  14      487.68      508.12    503.12 o 
  -4  14  14      116.78        0.00    185.98 o 
  -3  14  14      109.07      144.17    256.52 o 
  -2  14  14       43.73        0.00     93.29 o 
  -1  14  14       71.29      525.42   1190.59 o 
   0  14  14       44.05        0.00    257.01 o 
   1  14  14       73.55      195.02    986.06 o 
   2  14  14       38.15      313.04    412.53 o 
   3  14  14      114.50       49.31    317.13 o 
   4  14  14      102.43       80.48    223.87 o 
   5  14  14      378.66      425.55     66.97 o 
   6  14  14      224.57      114.54    141.42 o 
   7  14  14      466.61      431.65     26.38 o 
   8  14  14      188.22      125.12    470.24 o 
   9  14  14      397.41     1043.37    478.43 o 
  -8  15  14        1.85      170.08    230.27 o 
  -7  15  14     1180.05     1611.63    477.15 o 
  -6  15  14      112.54      129.12    673.00 o 
  -5  15  14     5659.53     5833.85    742.32 o 
  -4  15  14     1219.76     1236.03     71.95 o 
  -3  15  14    14779.95    17103.87   1040.92 o 
  -2  15  14     2510.46     2907.05    619.23 o 
  -1  15  14    29750.70    28351.39    358.57 o 
   0  15  14     2739.85     3370.65    834.18 o 
   1  15  14    29101.12    30383.86    664.36 o 
   2  15  14     2740.55     3556.40   1049.33 o 
   3  15  14    14975.05    15003.34    485.21 o 
   4  15  14     1297.02     1208.89    188.01 o 
   5  15  14     5969.10     8311.12    802.28 o 
   6  15  14      175.51      624.68    728.72 o 
   7  15  14     1034.56      898.56    701.24 o 
   8  15  14       16.03       61.88    213.18 o 
  -7  16  14      191.82      205.94   1294.16 o 
  -6  16  14       92.14       71.44    398.89 o 
  -5  16  14      428.53      494.16    253.79 o 
  -4  16  14      136.21      342.24    420.06 o 
  -3  16  14      376.31      187.37    953.03 o 
  -2  16  14      507.03      822.66    714.36 o 
  -1  16  14      119.54      709.83    613.87 o 
   0  16  14      103.26      419.67    863.33 o 
   1  16  14       97.55      114.66    529.91 o 
   2  16  14      552.15     1307.17   1040.78 o 
   3  16  14      407.63      333.76    319.82 o 
   4  16  14      108.99      484.20    406.23 o 
   5  16  14      466.63      827.46    295.01 o 
   6  16  14       98.03      285.41   1616.55 o 
   7  16  14      181.08      119.92   1551.79 o 
  -5  17  14     4502.92     4309.64    412.32 o 
  -4  17  14      484.35      318.99    249.44 o 
  -3  17  14     8760.98    12395.87    798.44 o 
  -2  17  14      760.56     1090.78    138.02 o 
  -1  17  14    18963.89    19937.09    732.23 o 
   0  17  14      982.25     1246.68    401.09 o 
   1  17  14    18665.58    18132.12   1217.21 o 
   2  17  14      868.23      769.93    241.12 o 
   3  17  14     8588.24     8550.42    498.87 o 
   4  17  14      631.54      837.05    143.91 o 
   5  17  14     4603.72     4681.75    446.11 o 
  -4  18  14       85.93      299.80   1453.45 o 
  -3  18  14      438.59      270.50    506.22 o 
  -2  18  14     1580.73     1925.24    934.19 o 
  -1  18  14      200.00      195.13    445.18 o 
   0  18  14       44.26      186.21    219.43 o 
   1  18  14      175.20       91.58     71.41 o 
   2  18  14     1669.45     3321.83   1849.19 o 
   3  18  14      359.87     1074.50    566.03 o 
   1   0  15     1471.62     1961.15    529.26 o 
   2   0  15     3417.77     2833.31    258.73 o 
   3   0  15    22811.82    21288.18    468.04 o 
   4   0  15    19961.78    23825.69    536.26 o 
   5   0  15    27899.76    29135.93    624.63 o 
   6   0  15    10385.95    10350.24    173.13 o 
   7   0  15    13443.81    12907.28    460.11 o 
   8   0  15     4108.17     3463.63    167.82 o 
   9   0  15    16368.47    15272.28    541.37 o 
  10   0  15     2586.03     2833.29    357.64 o 
  11   0  15    15283.08    15150.96    644.93 o 
  12   0  15      494.13      574.15    242.93 o 
  13   0  15     4147.93     4370.54    584.18 o 
  14   0  15       27.85        0.00    397.75 o 
 -14   1  15     1175.12     1140.66    470.49 o 
 -13   1  15     2236.29     2101.91    299.19 o 
 -12   1  15     2461.85     2026.26    162.83 o 
 -11   1  15     7868.10     8281.98    515.81 o 
 -10   1  15     5702.99     5835.47    343.96 o 
  -9   1  15    19708.87    21188.00    483.76 o 
  -8   1  15     5864.95     5137.88    268.39 o 
  -7   1  15    25743.90    25813.53    872.80 o 
  -6   1  15     5036.88     4916.89    242.69 o 
  -5   1  15    36799.79    35439.06   1413.46 o 
  -4   1  15     9352.60    12336.31    526.47 o 
  -3   1  15    24055.53    21590.50    430.82 o 
  -2   1  15     2553.69     2824.41    254.63 o 
  -1   1  15     1432.84     2177.14    914.31 o 
   0   1  15      103.26      211.22    426.20 o 
   1   1  15     1339.19     1534.29    272.87 o 
   2   1  15     2772.26     3229.91    427.35 o 
   3   1  15    24482.14    21784.38    661.04 o 
   4   1  15    10361.89    11953.36    238.48 o 
   5   1  15    37580.22    39400.52    715.54 o 
   6   1  15     5971.28     5568.40    217.29 o 
   7   1  15    25274.47    25405.03    522.94 o 
   8   1  15     4495.95     3619.30    383.55 o 
   9   1  15    18441.24    17528.82   1186.07 o 
  10   1  15     5099.71     5176.24    364.54 o 
  11   1  15     7930.93     9201.05    680.44 o 
  12   1  15     2802.17     2580.83    510.42 o 
  13   1  15     2710.60     2859.68    306.84 o 
  14   1  15     1077.88      935.87     67.02 o 
 -14   2  15       27.88       54.13    731.00 o 
 -13   2  15     4351.11     4213.24    408.35 o 
 -12   2  15      327.06      346.60    281.96 o 
 -11   2  15     9477.98     9442.50    518.58 o 
 -10   2  15     1378.13     1502.85    115.94 o 
  -9   2  15    20075.90    18336.62    570.00 o 
  -8   2  15     9324.02     8799.56    606.10 o 
  -7   2  15    30033.35    28328.39   1312.60 o 
  -6   2  15     8254.42     9233.25    411.74 o 
  -5   2  15    24070.60    24773.45    350.92 o 
  -4   2  15     3428.66     5305.63    396.53 o 
  -3   2  15    14415.02    13725.57   1380.85 o 
  -2   2  15     3692.45     3165.04    176.12 o 
  -1   2  15     3976.47     4945.56    898.26 o 
   0   2  15       21.66        4.67    202.03 o 
   1   2  15     3972.57     3642.17    432.72 o 
   2   2  15     3456.37     3086.77    103.92 o 
   3   2  15    14332.87    17110.54    593.87 o 
   4   2  15     2311.80     3482.53    193.58 o 
   5   2  15    27980.49    27368.53    578.63 o 
   6   2  15     7842.02     8296.60    364.87 o 
   7   2  15    29585.67    29337.50   1333.62 o 
   8   2  15    10381.78     9625.06    377.45 o 
   9   2  15    17173.92    16063.63    366.23 o 
  10   2  15     1881.52     2149.79    100.61 o 
  11   2  15     9324.04     9768.64    705.52 o 
  12   2  15      209.45      242.18    199.67 o 
  13   2  15     4826.76     4893.19    271.40 o 
  14   2  15       29.56       76.38    125.66 o 
 -14   3  15     1379.19     1301.47    705.66 o 
 -13   3  15     2054.16     2842.07    619.40 o 
 -12   3  15     1687.79     2125.88    610.82 o 
 -11   3  15    10933.50    12382.88    386.70 o 
 -10   3  15     4667.08     5084.84    441.39 o 
  -9   3  15    19484.06    18766.45    610.70 o 
  -8   3  15    15466.33    15388.90    649.92 o 
  -7   3  15    26797.96    26115.80   1067.12 o 
  -6   3  15     8287.99     9955.59    495.50 o 
  -5   3  15    28411.20    27872.01   1120.59 o 
  -4   3  15     1154.59     1389.05    204.33 o 
  -3   3  15    23374.59    21804.34    328.06 o 
  -2   3  15      254.09      285.71    436.31 o 
  -1   3  15     7076.83     7473.00   1000.71 o 
   0   3  15        0.18        0.00    286.82 o 
   1   3  15     6698.22     6473.50    431.18 o 
   2   3  15      333.05      237.57    213.93 o 
   3   3  15    23975.79    23143.99    668.75 o 
   4   3  15     2527.57     2951.82    446.41 o 
   5   3  15    27293.56    27007.43    367.35 o 
   6   3  15     8693.24     9548.93    558.39 o 
   7   3  15    26596.49    28764.64    916.86 o 
   8   3  15    12993.18    12462.71    358.45 o 
   9   3  15    20658.79    19354.03    588.25 o 
  10   3  15     3472.72     3727.35    576.27 o 
  11   3  15    11432.29    13168.06    668.48 o 
  12   3  15     2124.27     2862.17    500.55 o 
  13   3  15     2087.86     2431.95    322.08 o 
  14   3  15     1622.41     1722.50    401.45 o 
 -14   4  15       12.96        0.00    342.38 o 
 -13   4  15     4055.84     4379.00    406.62 o 
 -12   4  15       41.52        0.00    221.29 o 
 -11   4  15     8170.94     7152.74    843.23 o 
 -10   4  15     2510.64     2621.39    202.22 o 
  -9   4  15    15940.57    18991.37    543.58 o 
  -8   4  15    13845.62    14304.98    335.97 o 
  -7   4  15    25175.06    24020.89    582.08 o 
  -6   4  15     8013.33     7685.44    345.13 o 
  -5   4  15    18663.93    18781.97    290.53 o 
  -4   4  15      859.41     1067.27    133.84 o 
  -3   4  15    11479.65    12086.29    682.86 o 
  -2   4  15     7617.10     7127.00    276.19 o 
  -1   4  15     4771.64     5172.98    384.95 o 
   0   4  15      469.22      435.38    339.99 o 
   1   4  15     4138.02     4030.17    394.42 o 
   2   4  15     7366.65     7800.38    563.74 o 
   3   4  15    11856.64    12467.47    549.45 o 
   4   4  15      195.45      676.35    304.64 o 
   5   4  15    19272.90    20455.41    691.04 o 
   6   4  15     8400.61     8503.41    321.13 o 
   7   4  15    25607.38    25690.60    660.06 o 
   8   4  15    14676.21    14056.65    419.04 o 
   9   4  15    15249.11    14391.76    619.32 o 
  10   4  15     2910.06     3422.23    275.73 o 
  11   4  15     7690.38     8311.07    528.69 o 
  12   4  15      122.99        0.00     90.00 o 
  13   4  15     4222.04     3776.42    105.41 o 
  14   4  15       16.72       98.85    406.91 o 
 -13   5  15     2944.30     2772.48    249.75 o 
 -12   5  15     1052.36      733.53     61.45 o 
 -11   5  15     9368.66     9671.40    594.18 o 
 -10   5  15     6235.56     6451.96    280.57 o 
  -9   5  15    14023.56    13913.98    231.86 o 
  -8   5  15    13742.38    13093.37    400.75 o 
  -7   5  15    18854.74    18815.22    206.34 o 
  -6   5  15     4798.38     4738.89    208.18 o 
  -5   5  15    25911.70    24613.94    406.77 o 
  -4   5  15     1249.29     1163.28    466.64 o 
  -3   5  15    20925.33    21202.00    748.10 o 
  -2   5  15     3638.55     4076.97    225.88 o 
  -1   5  15     4402.85     4284.88    330.93 o 
   0   5  15      808.68      678.85    143.99 o 
   1   5  15     4215.57     4200.58    307.33 o 
   2   5  15     3752.46     4247.84    267.94 o 
   3   5  15    20585.98    20228.27    854.55 o 
   4   5  15     2075.99     1830.60    176.32 o 
   5   5  15    24204.06    23639.87   1402.91 o 
   6   5  15     5261.60     4777.35    492.14 o 
   7   5  15    18323.02    18190.68   1071.62 o 
   8   5  15    13033.90    14498.06    833.39 o 
   9   5  15    16804.98    16550.59    671.84 o 
  10   5  15     5298.96     5041.83    187.61 o 
  11   5  15     9843.27     9310.53    267.58 o 
  12   5  15     1385.50     1692.60    531.88 o 
  13   5  15     2279.19     3003.58    556.54 o 
 -13   6  15     2572.46     2352.34    167.70 o 
 -12   6  15       80.84       29.66    524.05 o 
 -11   6  15    13526.43    13967.06    468.08 o 
 -10   6  15     4347.41     4252.65    114.82 o 
  -9   6  15    16737.39    17620.99    286.64 o 
  -8   6  15     8502.09     7970.80     84.90 o 
  -7   6  15    15320.31    15319.49    456.55 o 
  -6   6  15     4449.81     5102.88    378.88 o 
  -5   6  15    22532.75    23846.35    353.80 o 
  -4   6  15     7606.39     7406.69    256.39 o 
  -3   6  15    14894.88    15903.85   1007.45 o 
  -2   6  15     4454.35     4590.47    520.77 o 
  -1   6  15      862.77      838.16    113.57 o 
   0   6  15      105.90       73.31    121.12 o 
   1   6  15      941.88     1551.34    269.85 o 
   2   6  15     4797.19     5003.07    293.38 o 
   3   6  15    13780.11    14190.95    826.69 o 
   4   6  15     6732.23     6589.30    188.28 o 
   5   6  15    23896.38    23223.20    840.09 o 
   6   6  15     3147.70     3395.07    336.47 o 
   7   6  15    18231.67    17680.96   1558.08 o 
   8   6  15     9270.08     9925.50    589.35 o 
   9   6  15    15962.08    15528.64   1110.01 o 
  10   6  15     4797.03     5160.92    372.40 o 
  11   6  15    12478.75    12801.33    579.96 o 
  12   6  15       52.35        0.00    507.80 o 
  13   6  15     2634.23     2450.85    402.28 o 
 -13   7  15     1323.97     1408.48    194.10 o 
 -12   7  15     1721.76     1584.39    696.81 o 
 -11   7  15     6886.90     7283.09    594.38 o 
 -10   7  15     3533.75     3242.95    142.89 o 
  -9   7  15    20129.25    19602.05    938.05 o 
  -8   7  15     7076.70     6478.43    146.42 o 
  -7   7  15    20271.00    22307.03    501.55 o 
  -6   7  15     6949.38     6873.92    244.40 o 
  -5   7  15    19215.47    21097.20    626.14 o 
  -4   7  15     2990.10     3037.41    454.06 o 
  -3   7  15    21401.92    23375.01    657.58 o 
  -2   7  15       75.03       55.81    763.08 o 
  -1   7  15     1665.36     1822.81    284.45 o 
   0   7  15       68.02        1.72    611.42 o 
   1   7  15     1510.85     1433.52    184.42 o 
   2   7  15       12.27      233.46    386.32 o 
   3   7  15    25144.95    26589.02    539.32 o 
   4   7  15     3776.62     3649.48    183.73 o 
   5   7  15    19478.20    19176.65   1142.42 o 
   6   7  15     7125.69     7533.88    392.82 o 
   7   7  15    16556.14    17126.19    440.52 o 
   8   7  15     6256.65     6132.08    360.59 o 
   9   7  15    20320.31    21307.57    524.64 o 
  10   7  15     3726.76     4128.49    371.54 o 
  11   7  15     7570.59     7098.81    318.71 o 
  12   7  15     1814.29     1606.91     78.24 o 
  13   7  15     1011.27     1727.04    755.86 o 
 -13   8  15     1460.20     1521.91    226.76 o 
 -12   8  15      841.78      991.67    768.79 o 
 -11   8  15     5270.49     4668.40    376.82 o 
 -10   8  15     1170.16     1796.46    409.18 o 
  -9   8  15    15034.41    14637.44    529.19 o 
  -8   8  15     4870.60     5169.03    783.89 o 
  -7   8  15    18865.75    18437.39    974.33 o 
  -6   8  15     8360.66     8528.81    378.64 o 
  -5   8  15    12267.05    14268.00    556.04 o 
  -4   8  15     5564.01     5343.03    254.60 o 
  -3   8  15     8199.59     7656.10    104.81 o 
  -2   8  15     1923.95     1915.37    239.61 o 
  -1   8  15     1907.29     2247.76    179.14 o 
   0   8  15      749.49     1329.83    245.82 o 
   1   8  15     1706.54     2335.22    301.52 o 
   2   8  15     1821.43     2905.31    467.05 o 
   3   8  15     7493.30     7598.86    535.51 o 
   4   8  15     6043.67     5887.38    240.40 o 
   5   8  15    13652.88    13278.10   1709.01 o 
   6   8  15     8357.36     8723.23    302.24 o 
   7   8  15    19946.14    18603.39    682.70 o 
   8   8  15     4145.47     4327.37    257.74 o 
   9   8  15    14614.81    14436.74    604.19 o 
  10   8  15     1366.60     1599.53    307.76 o 
  11   8  15     4341.89     3763.62    276.46 o 
  12   8  15     1122.39     1030.74    523.11 o 
  13   8  15     1281.88     1297.55   1525.41 o 
 -12   9  15     3170.54     3145.63    268.22 o 
 -11   9  15     2232.13     3042.01    653.54 o 
 -10   9  15     2576.49     2290.61    171.27 o 
  -9   9  15    11798.40    11582.11    389.52 o 
  -8   9  15     2240.14     2792.79    258.22 o 
  -7   9  15    27275.55    25861.10    462.72 o 
  -6   9  15     3416.65     3210.18    214.57 o 
  -5   9  15    16934.02    18973.09    468.28 o 
  -4   9  15     3047.65     2391.42    524.35 o 
  -3   9  15     8450.12     8469.87    544.97 o 
  -2   9  15     1520.36     2077.53    286.16 o 
  -1   9  15     2050.61     2024.41    393.43 o 
   0   9  15       35.66      108.44    584.65 o 
   1   9  15     2230.47     2188.34    293.67 o 
   2   9  15     1700.33     1562.38    452.85 o 
   3   9  15     6477.14     6977.56    830.11 o 
   4   9  15     2835.34     3270.97    443.31 o 
   5   9  15    16101.96    15014.52    269.24 o 
   6   9  15     2907.85     3419.76    508.85 o 
   7   9  15    29291.35    27212.07    660.69 o 
   8   9  15     2217.11     2425.02    296.03 o 
   9   9  15    11882.42    13294.25    823.73 o 
  10   9  15     2548.20     2465.19    205.75 o 
  11   9  15     1722.85     1740.05    341.77 o 
  12   9  15     3061.12     3642.59    641.85 o 
 -12  10  15     1849.08     1817.57    587.60 o 
 -11  10  15     2702.72     3517.95    770.07 o 
 -10  10  15     1196.55     1907.39    507.69 o 
  -9  10  15    10479.04    10452.72    889.16 o 
  -8  10  15      609.01      714.46    340.49 o 
  -7  10  15    23854.85    22800.95    688.79 o 
  -6  10  15     9175.59     9859.69    788.64 o 
  -5  10  15    14942.60    15457.37    872.41 o 
  -4  10  15     9647.63     9493.29    783.47 o 
  -3  10  15     3329.00     3452.29    322.00 o 
  -2  10  15      250.35      142.34     75.95 o 
  -1  10  15      493.71      287.96    575.28 o 
   0  10  15      361.03      285.41    687.09 o 
   1  10  15      843.69      747.31    655.24 o 
   2  10  15      307.16     1065.71    420.76 o 
   3  10  15     3930.67     4004.05    440.13 o 
   4  10  15    10221.93    12762.89    924.10 o 
   5  10  15    13664.10    13146.59    519.91 o 
   6  10  15     8915.39     8693.22    646.42 o 
   7  10  15    21842.87    21619.91    720.12 o 
   8  10  15      577.25      643.87     73.23 o 
   9  10  15    10408.29    11024.38    947.20 o 
  10  10  15     1186.64     1165.56    152.14 o 
  11  10  15     3562.07     3647.33    210.10 o 
  12  10  15     1667.15     2007.49   1136.86 o 
 -11  11  15     3455.19     3445.22    253.20 o 
 -10  11  15     2185.28     1789.33    471.45 o 
  -9  11  15     9191.90     8048.77    379.42 o 
  -8  11  15     1471.46     1438.69    220.00 o 
  -7  11  15    25973.89    24961.87    582.62 o 
  -6  11  15     3723.24     4385.55    727.90 o 
  -5  11  15    15814.17    15236.61   1098.00 o 
  -4  11  15     5314.12     5054.41    260.96 o 
  -3  11  15     3227.39     3645.91    385.48 o 
  -2  11  15     2985.08     3516.83    516.90 o 
  -1  11  15     1504.52     1425.13    299.46 o 
   0  11  15      472.70      702.39   1142.38 o 
   1  11  15     2058.48     2237.11    296.46 o 
   2  11  15     3209.91     3257.82    160.18 o 
   3  11  15     1502.15     2340.68    552.97 o 
   4  11  15     5511.51     5343.45    418.04 o 
   5  11  15    16624.37    16449.09    493.68 o 
   6  11  15     3460.32     3578.10    422.94 o 
   7  11  15    28151.92    26324.91   1152.19 o 
   8  11  15      901.06      802.72    152.25 o 
   9  11  15     8323.27    11237.98    680.89 o 
  10  11  15     2000.41     1980.39    554.93 o 
  11  11  15     3197.80     3735.21    804.73 o 
 -11  12  15     2176.82     3305.04   1292.76 o 
 -10  12  15     1259.33     1133.77    316.18 o 
  -9  12  15     7282.93     7134.90    449.93 o 
  -8  12  15      204.45      787.11    481.53 o 
  -7  12  15    12546.82    14149.17    552.66 o 
  -6  12  15     3092.77     3427.60    643.33 o 
  -5  12  15    11665.25    12301.01   1339.37 o 
  -4  12  15     7675.22     7691.72    710.05 o 
  -3  12  15     6490.26     6670.77    573.34 o 
  -2  12  15     1588.97     1809.29    917.89 o 
  -1  12  15      746.29      974.72   1075.15 o 
   0  12  15      165.28       90.20    291.41 o 
   1  12  15     1012.91     1032.75    221.83 o 
   2  12  15     1393.05     2367.16    692.19 o 
   3  12  15     6274.83     6110.02    224.84 o 
   4  12  15     7301.79     7836.01    195.76 o 
   5  12  15    11885.38    11634.67    377.67 o 
   6  12  15     3376.51     3147.46    153.60 o 
   7  12  15    11766.06    11966.63    668.57 o 
   8  12  15      759.44      537.26    124.37 o 
   9  12  15     6337.34     6261.09   1850.39 o 
  10  12  15     1045.99      843.09    137.14 o 
 -10  13  15     1670.14     1687.63    376.49 o 
  -9  13  15     9573.20     9455.68    300.43 o 
  -8  13  15      755.04     1587.56    532.37 o 
  -7  13  15     9493.32     9765.37    250.96 o 
  -6  13  15     2261.91     3019.19    533.53 o 
  -5  13  15    11266.73    10658.41    527.66 o 
  -4  13  15     3029.81     2491.97    189.48 o 
  -3  13  15     6016.27     6709.57    573.16 o 
  -2  13  15       37.04        0.00    237.45 o 
  -1  13  15      239.16      112.73     64.60 o 
   0  13  15       67.89        0.00    978.21 o 
   1  13  15      173.32      184.14    151.66 o 
   2  13  15       90.78      154.44    578.90 o 
   3  13  15     6054.48     6570.74    635.71 o 
   4  13  15     2826.17     2966.97    235.26 o 
   5  13  15    12135.41    10838.21   1040.26 o 
   6  13  15     1761.45     2098.90    415.51 o 
   7  13  15     9092.90     8250.96   1559.63 o 
   8  13  15      687.65     1082.59    636.63 o 
   9  13  15     8497.31    10513.64    812.01 o 
  10  13  15     1896.75     2556.16    616.72 o 
  -9  14  15     5478.30     5996.20    679.97 o 
  -8  14  15     1673.16     2155.14    515.95 o 
  -7  14  15     6191.19     5884.00    335.38 o 
  -6  14  15     2499.24     2797.08    563.12 o 
  -5  14  15     6250.45     5847.44    370.56 o 
  -4  14  15     2922.51     2822.44    293.03 o 
  -3  14  15     3852.61     4678.50   1243.02 o 
  -2  14  15      606.99      967.80   1187.01 o 
  -1  14  15      477.83      712.09   1048.12 o 
   0  14  15      333.47      134.55    465.82 o 
   1  14  15      513.95     1242.28    807.10 o 
   2  14  15      416.42      862.33    258.81 o 
   3  14  15     3815.48     3911.20    441.99 o 
   4  14  15     3044.97     2882.93    398.93 o 
   5  14  15     5685.23     6116.24    518.67 o 
   6  14  15     3111.19     3730.96    841.45 o 
   7  14  15     5699.90     5597.63    478.39 o 
   8  14  15     1952.54     2620.38    557.25 o 
   9  14  15     5550.61     6043.70    728.80 o 
  -8  15  15     1567.26     2839.43    969.82 o 
  -7  15  15     7365.51     7728.13    236.52 o 
  -6  15  15     1603.93     2174.57    690.46 o 
  -5  15  15     7895.26     9807.03    798.68 o 
  -4  15  15     2241.40     3134.59    735.76 o 
  -3  15  15     2522.62     3125.84    416.82 o 
  -2  15  15      822.87      750.96    215.79 o 
  -1  15  15      498.67      717.42    527.99 o 
   0  15  15      296.00      685.32    492.88 o 
   1  15  15      727.14      905.88   1064.84 o 
   2  15  15      743.96     1554.63    736.07 o 
   3  15  15     2196.48     2181.66    314.50 o 
   4  15  15     1821.61     1703.91    513.27 o 
   5  15  15     7806.90     8947.83    412.97 o 
   6  15  15     1686.45     1733.19    254.23 o 
   7  15  15     7777.73     7444.30   1961.92 o 
   8  15  15     1908.00     1738.66    153.01 o 
  -6  16  15     2425.50     2800.47    762.05 o 
  -5  16  15     3688.14     3503.00    125.12 o 
  -4  16  15      591.31     1070.32    944.86 o 
  -3  16  15     2211.08     1837.70    178.68 o 
  -2  16  15      447.62      812.83    607.35 o 
  -1  16  15      238.12      837.29   1078.60 o 
   0  16  15      694.98      881.39    579.57 o 
   1  16  15      363.77      552.38    474.89 o 
   2  16  15      615.41      789.85    286.61 o 
   3  16  15     1838.89     2268.49    317.79 o 
   4  16  15      918.38      847.63    642.27 o 
   5  16  15     3596.22     5003.14   1558.98 o 
   6  16  15     1899.49     2779.79    916.20 o 
   7  16  15     5171.50     5103.87   1328.73 o 
  -5  17  15     6160.27     6348.15    567.38 o 
  -4  17  15      308.61      757.73   1121.74 o 
  -3  17  15     3514.07     4078.77    247.18 o 
  -2  17  15      426.75      625.59   1224.71 o 
  -1  17  15      667.93      724.33    925.99 o 
   0  17  15       61.08      423.56    493.86 o 
   1  17  15      633.92      859.11    348.94 o 
   2  17  15      343.27      237.47    746.67 o 
   3  17  15     3837.99     3663.20    126.73 o 
   4  17  15      240.76      448.51   1275.97 o 
   5  17  15     6216.89    11111.95   1849.19 o 
  -3  18  15     1818.93     1877.97   1043.32 o 
  -2  18  15      225.03       74.35     93.28 o 
  -1  18  15      255.64     1483.48    855.97 o 
   0  18  15       22.96        0.00    881.41 o 
   1  18  15      316.42      333.62    494.29 o 
   2  18  15      302.39      430.66   1091.69 o 
   0   0  16    25681.78    18537.54   1162.04 o 
   1   0  16     5187.77     3744.15    263.60 o 
   2   0  16   132825.22   137765.80   1826.22 o 
   3   0  16    19210.39    21469.91    309.64 o 
   4   0  16   120807.94   134172.61   1799.27 o 
   5   0  16    10092.06    10421.11    229.18 o 
   6   0  16     4417.24     4357.92    417.10 o 
   7   0  16       35.06        0.00     66.60 o 
   8   0  16      165.75       69.92    222.21 o 
   9   0  16      734.62      688.18    162.64 o 
  10   0  16     3086.33     2494.80    132.82 o 
  11   0  16      383.93      396.95    379.99 o 
  12   0  16    12407.58    13460.41    403.54 o 
  13   0  16     1049.58     1826.19    648.48 o 
  14   0  16    12098.95    10547.17    638.35 o 
 -14   1  16       38.00        0.00    633.60 o 
 -13   1  16      554.61      891.91    314.80 o 
 -12   1  16      554.76      807.77    518.70 o 
 -11   1  16     1044.14     1388.85    434.65 o 
 -10   1  16       90.67       15.44    118.83 o 
  -9   1  16     1226.16     1451.91    318.95 o 
  -8   1  16     1002.09     1295.15    339.62 o 
  -7   1  16      823.38     1291.72    349.22 o 
  -6   1  16       69.75      130.13     85.99 o 
  -5   1  16      896.39      906.67    143.71 o 
  -4   1  16      839.92      547.09     90.78 o 
  -3   1  16     4255.21     3995.71     25.62 o 
  -2   1  16     1041.03     1414.08    496.40 o 
  -1   1  16     1147.27     1672.66    658.28 o 
   0   1  16       62.36        0.00    225.66 o 
   1   1  16     1131.54     1447.94    253.09 o 
   2   1  16     1181.20     1019.00    138.92 o 
   3   1  16     4502.36     4364.69    355.83 o 
   4   1  16      745.41      659.19    327.93 o 
   5   1  16      914.20      991.67    336.51 o 
   6   1  16       80.37       77.67    144.38 o 
   7   1  16      499.67      713.51    213.13 o 
   8   1  16     1214.01     1023.38    259.61 o 
   9   1  16     1702.34     1793.60    203.96 o 
  10   1  16      159.51      683.16    404.11 o 
  11   1  16     1281.70     1811.37    567.11 o 
  12   1  16      464.35      679.46    374.93 o 
  13   1  16      343.68      450.34     96.59 o 
  14   1  16       39.20        0.00    307.11 o 
 -14   2  16    11458.57    11283.90    738.72 o 
 -13   2  16      697.09     1458.35    992.41 o 
 -12   2  16    12474.53    13083.09    984.66 o 
 -11   2  16      568.61      912.04    242.75 o 
 -10   2  16     5310.92     5498.01    248.72 o 
  -9   2  16      719.95      754.35    286.90 o 
  -8   2  16      505.18      513.85     89.78 o 
  -7   2  16      100.15       67.73    163.29 o 
  -6   2  16    14216.99    17310.92    601.68 o 
  -5   2  16     1991.63     2048.99    293.43 o 
  -4   2  16    36346.50    40776.01    553.11 o 
  -3   2  16     5227.09     6964.56    374.32 o 
  -2   2  16   119106.64   113494.71   3441.90 o 
  -1   2  16    24681.11    23637.27    740.97 o 
   0   2  16   216900.42   190053.61   2013.85 o 
   1   2  16    24826.26    20947.14   1076.55 o 
   2   2  16   117592.80   123522.18    803.68 o 
   3   2  16     5409.54     6897.43    746.29 o 
   4   2  16    37045.32    38301.84    448.30 o 
   5   2  16     1898.48     2443.43    323.17 o 
   6   2  16    13877.31    16822.54    532.67 o 
   7   2  16      149.07        8.21    557.33 o 
   8   2  16      443.03      477.90    203.29 o 
   9   2  16      638.16      742.64    571.96 o 
  10   2  16     5020.07     4816.83    186.09 o 
  11   2  16      596.28     1088.45    573.80 o 
  12   2  16    11265.54    11254.50    836.08 o 
  13   2  16      758.27     1134.71    287.26 o 
  14   2  16    11212.73    10769.68    286.45 o 
 -14   3  16      376.00      191.87   1105.26 o 
 -13   3  16      993.82     1259.81    105.30 o 
 -12   3  16      511.94      488.81    367.35 o 
 -11   3  16      890.38      841.82    215.39 o 
 -10   3  16      373.28      341.56    323.17 o 
  -9   3  16      240.80      408.94    381.87 o 
  -8   3  16      412.37      366.87     76.87 o 
  -7   3  16     1270.35     1249.38    338.83 o 
  -6   3  16      312.72      182.52    105.45 o 
  -5   3  16     2725.35     3478.88    508.33 o 
  -4   3  16        2.32      137.44    351.46 o 
  -3   3  16      131.16      253.11    204.14 o 
  -2   3  16      313.54      500.38    327.93 o 
  -1   3  16     1027.13      762.32    286.24 o 
   0   3  16      540.54      599.47    807.96 o 
   1   3  16     1045.86      826.16    107.16 o 
   2   3  16      229.80      375.55    472.61 o 
   3   3  16      150.73      109.49    104.44 o 
   4   3  16        3.02        0.00    321.97 o 
   5   3  16     3107.49     2968.18    117.48 o 
   6   3  16      369.37      568.12    210.04 o 
   7   3  16     1157.08     1443.83    182.03 o 
   8   3  16      568.61      725.53    290.29 o 
   9   3  16      193.92      332.68    678.82 o 
  10   3  16      481.55      524.60    543.41 o 
  11   3  16      925.51      763.79    238.23 o 
  12   3  16      444.15      297.20    157.15 o 
  13   3  16      789.97      876.81    287.24 o 
  14   3  16      348.30      617.50    291.20 o 
 -13   4  16     1118.43     1840.15    360.62 o 
 -12   4  16     8727.02     8855.23    544.62 o 
 -11   4  16     2023.17     1983.76    232.97 o 
 -10   4  16     3115.70     3040.90    547.02 o 
  -9   4  16      287.56      480.86     85.03 o 
  -8   4  16      143.34      379.05    392.81 o 
  -7   4  16     1717.46     1928.80    233.47 o 
  -6   4  16     9541.46     9289.33    539.29 o 
  -5   4  16     1960.80     1903.73    122.47 o 
  -4   4  16    11045.75    11986.79    640.56 o 
  -3   4  16     2284.09     3632.78    705.74 o 
  -2   4  16    95488.84    92036.04    635.24 o 
  -1   4  16    33553.50    33975.15    510.86 o 
   0   4  16   331985.78   303865.03   2986.01 o 
   1   4  16    34664.89    33953.77   1369.97 o 
   2   4  16    92905.96    88822.55    484.58 o 
   3   4  16     2232.39     2844.79    302.90 o 
   4   4  16    12992.78    13437.32    865.76 o 
   5   4  16     1265.37     1589.00    310.02 o 
   6   4  16    10072.64    12899.52    771.61 o 
   7   4  16     1705.82     1427.06    207.85 o 
   8   4  16      108.95       87.53     92.79 o 
   9   4  16      341.54      288.01     81.07 o 
  10   4  16     3234.76     3199.55    287.32 o 
  11   4  16     2053.22     1719.28    137.39 o 
  12   4  16     8535.97     8750.51    644.22 o 
  13   4  16      970.00     1074.72    320.54 o 
 -13   5  16      928.48      830.03    202.22 o 
 -12   5  16      269.51      431.56    312.62 o 
 -11   5  16      842.50      794.13    317.00 o 
 -10   5  16      161.21       57.54     34.30 o 
  -9   5  16      222.41      620.30    355.43 o 
  -8   5  16      498.45      807.69    310.97 o 
  -7   5  16      757.33     1313.16    258.47 o 
  -6   5  16       21.30       26.49    140.71 o 
  -5   5  16      446.62      626.43    329.64 o 
  -4   5  16      666.56      453.07    250.96 o 
  -3   5  16      172.75      311.04    614.35 o 
  -2   5  16      533.48      486.39    327.12 o 
  -1   5  16       28.23      266.68    694.13 o 
   0   5  16        2.17       67.94    203.40 o 
   1   5  16       32.76      116.45    403.14 o 
   2   5  16      490.54      319.28    109.53 o 
   3   5  16      135.21      164.90    388.72 o 
   4   5  16      816.57      883.69    116.18 o 
   5   5  16      609.65     1282.95    523.93 o 
   6   5  16       75.97       17.33    505.50 o 
   7   5  16     1055.89     2137.45    491.25 o 
   8   5  16      334.53      985.00    508.28 o 
   9   5  16      154.75      188.42    153.24 o 
  10   5  16      186.72      550.79    434.82 o 
  11   5  16      828.42      846.09    269.98 o 
  12   5  16      369.00      295.77     21.10 o 
  13   5  16      881.64     1134.21    203.46 o 
 -13   6  16     1076.91      858.24    446.13 o 
 -12   6  16     5096.34     4041.17    412.73 o 
 -11   6  16      363.47     1121.70    555.89 o 
 -10   6  16     4339.30     4233.60    293.46 o 
  -9   6  16      257.07      335.51    332.30 o 
  -8   6  16       17.57      293.05    146.00 o 
  -7   6  16       29.03        0.00    112.70 o 
  -6   6  16     6181.76     6212.41    242.89 o 
  -5   6  16     2962.25     2835.56    216.88 o 
  -4   6  16    49633.05    48923.88    593.88 o 
  -3   6  16    11258.00    13086.03    696.77 o 
  -2   6  16    90557.27    87708.87    105.83 o 
  -1   6  16     6765.73     7091.92    676.15 o 
   0   6  16    64762.60    63520.23    725.85 o 
   1   6  16     6707.98     6990.64    426.45 o 
   2   6  16    91241.30    89320.83    456.74 o 
   3   6  16    11371.49    12069.25    653.94 o 
   4   6  16    48563.30    45620.19    850.71 o 
   5   6  16     3278.54     3963.61    386.93 o 
   6   6  16     6325.50     7358.08    639.33 o 
   7   6  16       71.07        2.50     71.43 o 
   8   6  16       28.87      210.74    140.75 o 
   9   6  16      243.40      246.85     94.62 o 
  10   6  16     4446.41     4099.72     67.65 o 
  11   6  16      512.79      987.28    687.08 o 
  12   6  16     4352.89     4219.66    349.00 o 
  13   6  16      951.79     1606.16    823.69 o 
 -13   7  16      195.57      250.15    357.55 o 
 -12   7  16      672.70     1100.89    618.70 o 
 -11   7  16     1248.64     1418.18    268.36 o 
 -10   7  16      306.10      323.38    400.73 o 
  -9   7  16     1665.49     1779.92    262.81 o 
  -8   7  16      296.84      161.77    113.45 o 
  -7   7  16      682.26      622.12    358.54 o 
  -6   7  16       90.61       26.00     43.10 o 
  -5   7  16      337.15      269.11    106.27 o 
  -4   7  16      855.20      940.29    357.53 o 
  -3   7  16     1566.30     1642.22    159.59 o 
  -2   7  16     1962.14     1708.09    395.06 o 
  -1   7  16     2355.68     2198.00    203.36 o 
   0   7  16       19.46        0.00    370.33 o 
   1   7  16     2415.43     2366.21    179.43 o 
   2   7  16     1815.66     2035.37    519.95 o 
   3   7  16     1457.20     1464.13    185.73 o 
   4   7  16      802.96      623.64    196.29 o 
   5   7  16      463.79      688.22    628.71 o 
   6   7  16       48.95      122.43    485.88 o 
   7   7  16      504.13      589.75    127.70 o 
   8   7  16      400.46      230.12     60.58 o 
   9   7  16     1470.63     1742.10    293.47 o 
  10   7  16      472.99      688.62    432.39 o 
  11   7  16     1602.44     2141.72    451.89 o 
  12   7  16      711.91      509.50    162.22 o 
  13   7  16      259.66      931.78    929.79 o 
 -12   8  16     5233.33     4921.54    262.32 o 
 -11   8  16     1535.67     1600.23    550.72 o 
 -10   8  16     3682.93     3835.96    751.11 o 
  -9   8  16       53.05       57.87    849.29 o 
  -8   8  16      838.82     1141.92    318.59 o 
  -7   8  16     1245.03     1369.33    556.89 o 
  -6   8  16    10787.33    12371.39    488.64 o 
  -5   8  16     1771.07     2888.15    500.98 o 
  -4   8  16    15926.93    15447.67    544.22 o 
  -3   8  16     2773.72     2912.59    210.58 o 
  -2   8  16    60185.05    59836.80    594.04 o 
  -1   8  16    14634.78    14301.38    685.28 o 
   0   8  16   122215.23   128691.02   1651.16 o 
   1   8  16    14795.02    15979.57   1244.54 o 
   2   8  16    59640.55    55925.04    296.62 o 
   3   8  16     2837.62     3936.13    991.42 o 
   4   8  16    16693.38    16625.63    912.50 o 
   5   8  16     1615.01     2352.83    382.31 o 
   6   8  16    10735.26    10967.96    465.09 o 
   7   8  16     1380.95     1736.16    626.26 o 
   8   8  16      779.74      860.29    113.41 o 
   9   8  16       46.67       52.57    226.17 o 
  10   8  16     3642.80     3439.07    192.82 o 
  11   8  16     1704.35     1470.18    260.24 o 
  12   8  16     5581.76     5349.51    558.61 o 
 -12   9  16      190.61      597.02    670.59 o 
 -11   9  16      756.77     1408.74    293.20 o 
 -10   9  16      180.67      105.19    253.64 o 
  -9   9  16      337.70      791.04    353.18 o 
  -8   9  16     1500.84     2096.91    815.11 o 
  -7   9  16      255.17      143.87    431.49 o 
  -6   9  16      189.76      125.64    667.39 o 
  -5   9  16      668.50      538.95    266.10 o 
  -4   9  16      334.46      374.90    181.04 o 
  -3   9  16      183.03       83.52     40.75 o 
  -2   9  16      247.86      256.63    134.14 o 
  -1   9  16      193.36      220.41    450.64 o 
   0   9  16      515.41      349.29    357.62 o 
   1   9  16      200.56      184.55    200.33 o 
   2   9  16      281.61      403.40    483.36 o 
   3   9  16      203.61       91.14    809.13 o 
   4   9  16      456.60      890.75    603.65 o 
   5   9  16      706.00      799.18    401.65 o 
   6   9  16      242.92      419.47    730.99 o 
   7   9  16      289.14      268.77    206.41 o 
   8   9  16     1177.45     1603.28    207.19 o 
   9   9  16      411.76      518.21    572.44 o 
  10   9  16       86.00      170.73    675.37 o 
  11   9  16      648.09      623.67     64.72 o 
  12   9  16      271.32      377.70    488.03 o 
 -11  10  16      687.01      701.01    358.25 o 
 -10  10  16      592.65      842.41    336.80 o 
  -9  10  16      338.51      662.38    361.73 o 
  -8  10  16     1108.33     1276.88    618.81 o 
  -7  10  16      903.46     1012.50    686.87 o 
  -6  10  16     7199.06     7909.18    941.80 o 
  -5  10  16     2059.96     2071.75    300.30 o 
  -4  10  16    38629.40    37634.63    639.31 o 
  -3  10  16     4529.03     4166.63    342.45 o 
  -2  10  16    35150.82    35550.63    592.78 o 
  -1  10  16     3470.09     4204.31    879.24 o 
   0  10  16    26129.01    29220.29    753.11 o 
   1  10  16     3312.72     4139.83    649.13 o 
   2  10  16    35367.52    33805.02    824.45 o 
   3  10  16     4753.24     4199.46    237.40 o 
   4  10  16    37379.10    35463.46    479.36 o 
   5  10  16     2348.13     2452.06    890.57 o 
   6  10  16     7994.40    10696.90   1303.65 o 
   7  10  16      830.33      883.47    556.69 o 
   8  10  16     1194.70     1304.72    317.21 o 
   9  10  16      434.98      522.28    556.11 o 
  10  10  16      849.83     1252.27    339.26 o 
  11  10  16      511.60      850.23    891.43 o 
 -11  11  16      171.36      192.82    600.88 o 
 -10  11  16       55.36       24.07    204.75 o 
  -9  11  16      920.42     1016.46    539.90 o 
  -8  11  16      960.98     1479.78    214.18 o 
  -7  11  16      958.54     1059.37    669.83 o 
  -6  11  16     2190.53     2594.59    668.52 o 
  -5  11  16     1041.06     1248.50    495.77 o 
  -4  11  16      489.41      437.24    864.43 o 
  -3  11  16     5389.77     5120.82    705.59 o 
  -2  11  16     1756.51     2595.48    704.55 o 
  -1  11  16     8370.11     7921.87   1134.76 o 
   0  11  16      479.93      219.87    305.01 o 
   1  11  16     8177.75     8316.70    867.84 o 
   2  11  16     1841.00     2131.44    652.03 o 
   3  11  16     5477.75     5434.06    759.43 o 
   4  11  16      398.96      314.70    134.44 o 
   5  11  16      843.61      902.55    210.47 o 
   6  11  16     2226.14     2793.57    527.45 o 
   7  11  16      899.07      765.99    261.42 o 
   8  11  16     1107.24     1208.77    231.79 o 
   9  11  16      987.71     1434.56    872.00 o 
  10  11  16       18.72      261.92    581.07 o 
  11  11  16       46.55      394.57    425.72 o 
 -10  12  16     2280.46     2576.88    387.83 o 
  -9  12  16      277.01      207.68    106.51 o 
  -8  12  16      396.61      438.64    237.37 o 
  -7  12  16      499.30      368.50    647.02 o 
  -6  12  16     7280.62     8475.61    743.85 o 
  -5  12  16     3350.57     3927.61    429.64 o 
  -4  12  16    46965.80    43341.14   1037.02 o 
  -3  12  16     6143.18     5143.84    355.15 o 
  -2  12  16    30079.64    28724.30    518.19 o 
  -1  12  16     2425.07     2603.61    780.75 o 
   0  12  16     8240.41    11251.32   1138.06 o 
   1  12  16     1371.74     2109.24    419.62 o 
   2  12  16    31889.52    32134.12    894.92 o 
   3  12  16     6254.68     6330.87    896.36 o 
   4  12  16    44957.21    43043.50    486.48 o 
   5  12  16     3958.06     4212.56    370.12 o 
   6  12  16     6957.56     6935.07    436.18 o 
   7  12  16      339.53      262.15    304.41 o 
   8  12  16      451.85      584.84    405.36 o 
   9  12  16      267.06      284.94    416.13 o 
  10  12  16     2704.13     2758.46   1142.63 o 
 -10  13  16      847.17     1726.87   1266.37 o 
  -9  13  16     1327.30     1524.74    300.14 o 
  -8  13  16      575.79      385.84    105.85 o 
  -7  13  16      231.28      148.70    259.10 o 
  -6  13  16      174.45      186.32    639.97 o 
  -5  13  16      147.41      201.52    443.98 o 
  -4  13  16      175.69      422.16    297.16 o 
  -3  13  16      298.38      784.38    354.97 o 
  -2  13  16      120.85       19.19    792.20 o 
  -1  13  16      343.15      409.38    948.29 o 
   0  13  16      243.67      290.79    459.70 o 
   1  13  16      297.45      241.51     97.14 o 
   2  13  16      106.90       52.37    656.53 o 
   3  13  16      304.40      389.62    565.18 o 
   4  13  16       96.75      107.52    353.29 o 
   5  13  16       87.42      215.66    216.25 o 
   6  13  16      192.64      124.64    374.02 o 
   7  13  16      120.13      344.79    380.32 o 
   8  13  16      723.93      677.98    390.45 o 
   9  13  16     1244.76     1612.26    287.81 o 
  10  13  16      854.36     1031.33   1134.46 o 
  -9  14  16      101.37      198.39    232.74 o 
  -8  14  16      229.64      541.62    287.97 o 
  -7  14  16      492.87      434.99     64.34 o 
  -6  14  16     2869.22     3364.39    653.51 o 
  -5  14  16      963.32     1341.16    798.15 o 
  -4  14  16    12385.32    12332.33    878.91 o 
  -3  14  16     2919.28     2649.38    327.39 o 
  -2  14  16    22894.47    24919.84    925.13 o 
  -1  14  16     3088.56     3624.51    622.40 o 
   0  14  16    20278.55    20247.84   1046.92 o 
   1  14  16     3086.31     3726.88    657.48 o 
   2  14  16    23454.03    24702.96    934.19 o 
   3  14  16     2836.60     2978.52    508.22 o 
   4  14  16    12587.04    13807.55    737.80 o 
   5  14  16      832.87     1580.56    555.54 o 
   6  14  16     2816.66     4071.09    812.41 o 
   7  14  16      427.50      416.00    313.37 o 
   8  14  16      195.98      308.71    767.48 o 
   9  14  16      132.04      360.65    465.06 o 
  -8  15  16     1012.75      916.95    358.57 o 
  -7  15  16      401.43      612.48    907.81 o 
  -6  15  16      166.83       53.64     85.91 o 
  -5  15  16        5.98      285.23    854.59 o 
  -4  15  16       71.17       80.29    118.80 o 
  -3  15  16      421.56      783.56    772.26 o 
  -2  15  16      290.75      365.05    994.56 o 
  -1  15  16      189.89      219.31    893.88 o 
   0  15  16       20.18       54.15     63.56 o 
   1  15  16      230.75      769.28    572.48 o 
   2  15  16      259.82      322.27    736.53 o 
   3  15  16      435.20      211.06    378.15 o 
   4  15  16       84.84        0.00    138.71 o 
   5  15  16       23.43        0.00     66.77 o 
   6  15  16      196.42      306.00    400.70 o 
   7  15  16      485.86      348.06    718.58 o 
   8  15  16      947.35     1057.71    868.23 o 
  -6  16  16     1974.54     3267.49   1237.43 o 
  -5  16  16      589.23     1523.64    611.60 o 
  -4  16  16     9710.66     9359.62    581.62 o 
  -3  16  16     1910.85     1768.70    389.75 o 
  -2  16  16    14248.28    14127.83    422.12 o 
  -1  16  16     1377.11     1597.76    274.65 o 
   0  16  16    15186.08    18081.97    890.29 o 
   1  16  16     1201.44     1093.69    121.12 o 
   2  16  16    14622.02    15530.49   1316.74 o 
   3  16  16     1972.71     2864.82    772.12 o 
   4  16  16     9751.73    10674.64    729.26 o 
   5  16  16      792.84     1148.85    460.50 o 
   6  16  16     1985.50     2232.94    693.15 o 
  -4  17  16      691.59      960.53    761.70 o 
  -3  17  16      445.48      566.44    267.10 o 
  -2  17  16       41.55     1033.08   1187.63 o 
  -1  17  16      353.36     1065.23    776.27 o 
   0  17  16       32.96      653.44    743.93 o 
   1  17  16      413.63      806.73   1207.49 o 
   2  17  16       37.52      318.94    147.75 o 
   3  17  16      454.82      658.78    268.25 o 
   4  17  16      703.98      587.62    726.73 o 
  -3  18  16      714.82     1321.54   1033.73 o 
  -2  18  16     9337.29    13253.75   1280.76 o 
  -1  18  16     1416.71     1347.61    267.43 o 
   0  18  16    18198.14    16496.63    533.65 o 
   1  18  16     1663.05     2453.26    605.29 o 
   2  18  16     9451.69    12251.21   1455.85 o 
   1   0  17     2547.28     2272.33    104.91 o 
   2   0  17    10892.52    12605.40    452.59 o 
   3   0  17      812.93      536.64    249.77 o 
   4   0  17    38515.30    39311.30    699.58 o 
   5   0  17    16864.02    15755.31   1052.05 o 
   6   0  17    18181.10    18036.80   1232.39 o 
   7   0  17     5467.07     5958.43    143.75 o 
   8   0  17    14028.48    12526.80   1151.80 o 
   9   0  17     2029.09     1673.99    291.17 o 
  10   0  17    18423.52    18303.76    572.59 o 
  11   0  17     3637.80     3258.18    227.37 o 
  12   0  17     7183.40     7110.73    285.45 o 
  13   0  17     2794.80     3567.64    659.75 o 
  14   0  17      802.14     2103.71    684.64 o 
 -14   1  17     1801.75     1521.09    130.71 o 
 -13   1  17      489.99      503.25    186.65 o 
 -12   1  17     8805.81     8766.89    270.02 o 
 -11   1  17     2245.84     2065.51    130.03 o 
 -10   1  17    14232.95    12948.80    371.56 o 
  -9   1  17     2557.92     3406.82    421.13 o 
  -8   1  17    13315.69    12696.13    462.54 o 
  -7   1  17     2065.16     2811.35    234.76 o 
  -6   1  17    19848.60    18951.02    521.56 o 
  -5   1  17    10598.77     9829.62    283.46 o 
  -4   1  17    29157.28    30483.83    507.60 o 
  -3   1  17     5804.62     6210.48    583.42 o 
  -2   1  17    11485.43    12096.29   1242.52 o 
  -1   1  17      369.27      375.68    253.48 o 
   0   1  17      770.89     1083.45    337.65 o 
   1   1  17      180.53      408.85    593.05 o 
   2   1  17    10247.21    12828.16    949.89 o 
   3   1  17     5442.06     5617.04    300.95 o 
   4   1  17    27436.54    29171.63    746.88 o 
   5   1  17    10391.03    10182.67    276.87 o 
   6   1  17    21132.88    21136.54   1226.44 o 
   7   1  17     1878.77     2248.11    160.33 o 
   8   1  17    13569.14    14165.18    460.42 o 
   9   1  17     2151.50     2868.06    235.48 o 
  10   1  17    14127.43    14586.40    427.45 o 
  11   1  17     2342.69     2512.35    357.64 o 
  12   1  17     8972.07     7963.05    442.70 o 
  13   1  17      568.12      719.78    227.22 o 
  14   1  17     1915.20     1901.28    506.99 o 
 -13   2  17     1360.85     1327.82    480.74 o 
 -12   2  17     5721.15     5203.41    305.34 o 
 -11   2  17     4293.24     4635.46    495.81 o 
 -10   2  17    11524.56    13222.81    349.30 o 
  -9   2  17     5671.99     5290.42    430.44 o 
  -8   2  17    19465.07    18095.66    869.83 o 
  -7   2  17     2274.12     2641.02    235.34 o 
  -6   2  17    30769.07    29617.05   1081.10 o 
  -5   2  17     1749.01     2109.07    260.03 o 
  -4   2  17    25675.75    25460.55   1274.10 o 
  -3   2  17     4747.70     3918.28    364.75 o 
  -2   2  17     6133.82     7496.87    756.66 o 
  -1   2  17     2001.45     2352.07    520.43 o 
   0   2  17      243.95      370.43    259.73 o 
   1   2  17     2102.76     2175.97    145.20 o 
   2   2  17     6435.66     7544.61    399.75 o 
   3   2  17     4895.96     4065.29    229.88 o 
   4   2  17    25280.01    27172.93    571.94 o 
   5   2  17     2246.08     2405.09    204.81 o 
   6   2  17    30968.24    29180.03    937.14 o 
   7   2  17     1460.80     1941.09    724.04 o 
   8   2  17    21808.36    20250.01   1109.15 o 
   9   2  17     4332.31     4514.71    317.90 o 
  10   2  17    11746.19    13615.78    366.78 o 
  11   2  17     4600.63     4464.65    307.77 o 
  12   2  17     5360.64     4574.41    245.62 o 
  13   2  17     1530.81     1416.22    186.44 o 
 -13   3  17       93.43      137.10    155.90 o 
 -12   3  17     4929.09     4723.59    322.96 o 
 -11   3  17      840.97     1114.36    417.94 o 
 -10   3  17    12494.80    12627.22    559.99 o 
  -9   3  17     3051.77     3574.27    311.57 o 
  -8   3  17    19711.97    17287.91    191.29 o 
  -7   3  17     6025.03     6576.36    122.14 o 
  -6   3  17    21681.97    21291.87    311.85 o 
  -5   3  17     7788.02     8630.53    607.67 o 
  -4   3  17    13101.88    13095.35   1122.50 o 
  -3   3  17     6238.08     6345.07    551.45 o 
  -2   3  17     2849.36     3251.88    272.92 o 
  -1   3  17     1789.13     2363.43    296.08 o 
   0   3  17      115.64      202.27    361.02 o 
   1   3  17     1799.43     2019.38    306.99 o 
   2   3  17     3335.20     3968.38    559.00 o 
   3   3  17     6188.87     6173.13    483.86 o 
   4   3  17    12524.53    12945.58    788.95 o 
   5   3  17     7686.54     6778.77   1374.10 o 
   6   3  17    20465.54    19858.36   1912.63 o 
   7   3  17     6693.44     7759.08    248.07 o 
   8   3  17    19502.31    18475.53    742.17 o 
   9   3  17     3709.83     3506.74    249.62 o 
  10   3  17    12602.43    13090.86    624.06 o 
  11   3  17      702.83      824.78    454.13 o 
  12   3  17     5373.83     5614.99    704.88 o 
  13   3  17       56.83      620.44    791.92 o 
 -13   4  17     2117.62     2706.67    565.14 o 
 -12   4  17     5758.18     5506.57    336.42 o 
 -11   4  17     4399.40     4478.34    272.78 o 
 -10   4  17    12472.35    13651.44    581.44 o 
  -9   4  17     3650.56     3285.55     97.16 o 
  -8   4  17    26337.30    25584.47    844.04 o 
  -7   4  17     2341.45     2863.46    188.75 o 
  -6   4  17    32436.04    30926.08    609.14 o 
  -5   4  17     3789.03     3596.22    198.92 o 
  -4   4  17    10592.95    10350.35    205.79 o 
  -3   4  17     5888.50     5331.44    554.08 o 
  -2   4  17     3997.18     5408.67   1257.52 o 
  -1   4  17     1561.38     1366.05    550.87 o 
   0   4  17     4545.89     4154.53    167.23 o 
   1   4  17     1623.41     1776.10    528.88 o 
   2   4  17     3139.48     3912.00    232.24 o 
   3   4  17     5813.86     5342.40    266.38 o 
   4   4  17     7198.41     7263.01    953.00 o 
   5   4  17     4382.21     4375.37    488.85 o 
   6   4  17    34232.07    32087.43    983.94 o 
   7   4  17     2629.25     2585.75    168.97 o 
   8   4  17    28428.43    29877.46    609.06 o 
   9   4  17     3298.14     3663.22    544.59 o 
  10   4  17    12268.19    11753.32    678.99 o 
  11   4  17     4482.76     4492.31    447.09 o 
  12   4  17     5187.18     5621.39    688.79 o 
  13   4  17     2199.81     2410.76    150.00 o 
 -13   5  17       50.64        0.00    365.08 o 
 -12   5  17     4786.16     4163.46    438.74 o 
 -11   5  17     1066.07     1189.34    232.84 o 
 -10   5  17    14284.85    12957.38    308.42 o 
  -9   5  17     1758.42     2581.26    513.50 o 
  -8   5  17    21857.28    21628.59    280.61 o 
  -7   5  17     3309.29     3575.32    167.08 o 
  -6   5  17    18380.00    16105.58   1794.86 o 
  -5   5  17     6464.54     6230.42    178.24 o 
  -4   5  17    11035.13    11550.60    766.63 o 
  -3   5  17     3814.02     3771.53     90.24 o 
  -2   5  17     5624.16     6477.84    470.41 o 
  -1   5  17      262.81      270.63    316.00 o 
   0   5  17      678.31      672.87    513.05 o 
   1   5  17      233.96      474.10    263.06 o 
   2   5  17     5902.24     6096.73    401.95 o 
   3   5  17     3294.23     3640.64    545.79 o 
   4   5  17    11866.56    11169.58   1729.52 o 
   5   5  17     6389.90     6500.33    524.54 o 
   6   5  17    17921.96    18580.13   1178.82 o 
   7   5  17     3638.05     4031.42    351.39 o 
   8   5  17    21273.27    20611.77    572.76 o 
   9   5  17     1672.56     1868.58    287.24 o 
  10   5  17    14002.48    13897.32    785.61 o 
  11   5  17     1014.59     1149.13    531.91 o 
  12   5  17     5038.44     4572.75    510.41 o 
  13   5  17       57.94      313.82    404.13 o 
 -13   6  17     1081.39     1685.97    471.60 o 
 -12   6  17     3326.87     3818.29    533.68 o 
 -11   6  17     3203.42     3777.92    683.01 o 
 -10   6  17    16760.19    17976.44    727.06 o 
  -9   6  17     4566.06     4477.59    286.22 o 
  -8   6  17    22916.12    23100.19    773.72 o 
  -7   6  17     3101.17     2979.31    353.50 o 
  -6   6  17    11517.81    11689.06    342.67 o 
  -5   6  17     2667.59     3303.25    466.73 o 
  -4   6  17    18676.58    21890.02    761.00 o 
  -3   6  17     1075.58     1280.22   1018.94 o 
  -2   6  17    12743.89    13065.57   1301.62 o 
  -1   6  17      248.78      271.55    221.73 o 
   0   6  17       18.17        0.00    303.76 o 
   1   6  17      154.61      296.69    473.81 o 
   2   6  17    12445.30    14515.25    566.47 o 
   3   6  17      977.68     1045.95    808.67 o 
   4   6  17    19877.15    22182.33    604.87 o 
   5   6  17     2593.27     3485.86    450.61 o 
   6   6  17    12868.42    15247.11    706.02 o 
   7   6  17     3208.62     3017.88    187.21 o 
   8   6  17    23080.91    24553.03    594.27 o 
   9   6  17     4873.19     5079.92    526.22 o 
  10   6  17    16682.99    15850.19    589.03 o 
  11   6  17     3173.85     2915.70    300.64 o 
  12   6  17     3014.39     3456.68    514.38 o 
  13   6  17      862.58     1629.08    728.14 o 
 -12   7  17     1564.54     1488.84    134.17 o 
 -11   7  17      903.25     1244.67    905.50 o 
 -10   7  17    10302.26     9703.18    277.20 o 
  -9   7  17     2205.82     2180.59    367.36 o 
  -8   7  17    19442.95    19660.11    276.80 o 
  -7   7  17     4053.31     4302.62    662.72 o 
  -6   7  17    17856.79    18717.47    501.98 o 
  -5   7  17     5117.42     5160.15    211.73 o 
  -4   7  17    15104.79    13930.33   1438.12 o 
  -3   7  17     4300.42     4564.84    528.99 o 
  -2   7  17     4543.66     5311.46    733.25 o 
  -1   7  17      500.53      581.38    536.16 o 
   0   7  17      280.45      422.43     78.84 o 
   1   7  17      648.87      502.54    184.56 o 
   2   7  17     4695.27     4442.99    191.31 o 
   3   7  17     4338.39     4821.66    304.52 o 
   4   7  17    12628.24    14204.44    556.46 o 
   5   7  17     5333.89     5487.12    252.19 o 
   6   7  17    16227.06    16006.98    493.00 o 
   7   7  17     3980.55     3917.36    561.47 o 
   8   7  17    20807.22    21643.18    440.98 o 
   9   7  17     2012.46     1849.74    617.20 o 
  10   7  17    11024.21    11591.60    911.28 o 
  11   7  17      775.51     1402.54    691.69 o 
  12   7  17     1717.22     1514.77    460.41 o 
 -12   8  17     1404.76     2354.13    635.47 o 
 -11   8  17     1008.40     1173.26    758.46 o 
 -10   8  17     6550.81     5817.46    364.90 o 
  -9   8  17     4566.91     5153.92    773.38 o 
  -8   8  17    21886.65    21465.09    957.43 o 
  -7   8  17     4105.93     4302.28    348.62 o 
  -6   8  17    26885.42    26850.67    460.49 o 
  -5   8  17     1849.42     2569.05    414.53 o 
  -4   8  17    11868.20    11416.53    882.47 o 
  -3   8  17     4417.99     4800.65    557.22 o 
  -2   8  17     2640.81     3182.19    442.75 o 
  -1   8  17     1320.01     1302.86    583.52 o 
   0   8  17      450.72      590.46    837.79 o 
   1   8  17     1329.93     1426.54    781.70 o 
   2   8  17     2401.55     2899.58    635.61 o 
   3   8  17     4074.19     5299.82    916.45 o 
   4   8  17    10583.19    11888.18   1014.95 o 
   5   8  17     1927.86     2759.73    336.58 o 
   6   8  17    28609.19    28056.97    475.26 o 
   7   8  17     4960.57     4315.12    612.72 o 
   8   8  17    23032.78    24785.83    828.60 o 
   9   8  17     4658.49     5021.46    683.61 o 
  10   8  17     5166.70     4637.71   1273.30 o 
  11   8  17      975.54     1149.74    588.65 o 
  12   8  17     1332.99     2047.86    843.55 o 
 -12   9  17     1546.04     1897.46    933.36 o 
 -11   9  17      786.71      770.11    284.49 o 
 -10   9  17     5849.06     5713.44    329.49 o 
  -9   9  17     1471.86     1970.28    207.85 o 
  -8   9  17    21122.08    22019.52    490.82 o 
  -7   9  17     4316.01     4014.70    340.37 o 
  -6   9  17    26031.69    23628.60   1716.49 o 
  -5   9  17     6055.68     6691.94    369.65 o 
  -4   9  17     9922.42    11335.38   1497.82 o 
  -3   9  17     1269.68     1711.61    263.58 o 
  -2   9  17     1122.41     1246.53    297.77 o 
  -1   9  17      402.49      730.71    318.30 o 
   0   9  17      396.18      430.84   1210.30 o 
   1   9  17      257.17      271.58    207.91 o 
   2   9  17      995.55     1316.02    235.34 o 
   3   9  17     1554.03     2139.47    404.77 o 
   4   9  17    11275.58    11288.89    824.36 o 
   5   9  17     5648.54     6336.22    414.78 o 
   6   9  17    26568.22    27274.78    522.08 o 
   7   9  17     4139.39     3988.20    381.58 o 
   8   9  17    20938.41    19422.72    235.94 o 
   9   9  17     1818.63     1909.52    430.70 o 
  10   9  17     5991.19     5728.80    118.01 o 
  11   9  17      814.58     1432.68    466.20 o 
  12   9  17     1160.89     1127.14    568.79 o 
 -11  10  17      650.14     1153.39    467.33 o 
 -10  10  17     3900.83     3553.03    214.01 o 
  -9  10  17     1164.93     1371.99    557.57 o 
  -8  10  17    14916.14    16842.16    729.38 o 
  -7  10  17     8054.49     8087.01    735.30 o 
  -6  10  17    27435.85    26225.69   1158.16 o 
  -5  10  17     4233.59     4596.69    395.03 o
[truncated: 225,852 more chars]
